# Supplementary material for: Overlapping Podospora anserina Transcriptional Responses to Bacterial and Fungal Non Self Indicate a Multilayered Innate Immune Response
Source: Front Microbiol. 2016 Apr 19;7:471. doi: 10.3389/fmicb.2016.00471 (PMC4835503; doi:10.3389/fmicb.2016.00471)
Supplement: Supplementary file 1 [file Table1.XLSX]

## Sheet: Feuil2
Gene name	Function	2h vs S. fonticola	6h vs S. fonticola	2h vs S. marcescens	6h vs S. marcescens	Colonne1	Versatility bin
FMR1	Transcription factor
Pa_0_10	Putative protein of unknown function						3
Pa_0_100	Putative protein of unknown function	1.82921					1
Pa_0_1000	Putative GTP cyclohydrolase I	-2.14233	-1.2878	-2.13472			Core
Pa_0_1010	Putative protein of unknown function						Core
Pa_0_1020	Putative protein of unknown function						3
Pa_0_1030	Putative LSU ribosomal protein L2 mitochondrial precursor					-1.75268	Core
Pa_0_1040	Putative protein of unknown function						Core
Pa_0_1050	Putative protein of unknown function						Core
Pa_0_1060	Putative maltose permease						10
Pa_0_1070	Putative protein of unknown function						6
Pa_0_1080	Putative inositol oxygenase	1.6025					8
Pa_0_1090	Putative 3-hydroxyisobutyrate dehydrogenase mitochondrial precursor						8
Pa_0_110	Putative esterase/lipase	2.08087	1.25215	2.04981	1.24905		9
Pa_0_1100	Putative protein of unknown function						6
Pa_0_1110	Putative alcohol dehydrogenase						10
Pa_0_1120	Putative 4-carboxymuconolactone decarboxylase						4
Pa_0_1130	Putative protein of unknown function						2
Pa_0_1140	Putative 3-hydroxyisobutyrate dehydrogenase						8
Pa_0_1150	Putative protein of unknown function	-1.59993	-2.22834	-2.1928	-2.68418	-1.79686	3
Pa_0_1160	Putative protein of unknown function		-1.7365		-1.45686	-2.9718	1
Pa_0_1170	Putative protein similar to TTL domain-containing protein C12B10,04 of Schizosaccharomyces pombe					-3.09832	9
Pa_0_1180	Putative protein of unknown function						2
Pa_0_1190	Putative molybdenum cofactor sulfurase		1.94578		1.75394	1.869	7
Pa_0_120	Putative protein of unknown function	1.54149	2.2246	1.38145	2.09707		7
Pa_0_1200	Putative protein of unknown function						2
Pa_0_1210	Putative AP-1 complex subunit mu-1						Core
Pa_0_1220	Putative protein similar to clock-controlled protein 8 of Neurospora crassa						Core
Pa_0_1230	Putative protein of unknown function						1
Pa_0_1240	Putative protein of unknown function						Orphan
Pa_0_1250	Putative Glycoside Hydrolase Family 6						6
Pa_0_1260	Putative protein of unknown function						6
Pa_0_1270	Putative protein of unknown function	-4.65273	-3.64066	-4.98624	-3.77855	-3.35776	10
Pa_0_1280	Putative protein of unknown function						8
Pa_0_1290	Putative protein of unknown function	4.48474	2.77416	3.81547	2.32847	1.62311	2
Pa_0_130	Putative protein of unknown function	3.59943	3.0969	3.4526	3.32405		3
Pa_0_1300	Putative AP-2 complex subunit mu						Core
Pa_0_1310	Putative Glycoside Hydrolase Family 16	1.32876		1.32224			Core
Pa_0_1320	Putative Glycoside Hydrolase Family 79					3.196	6
Pa_0_1330	Putative protein similar to YFR006W of Saccharomyces cerevisiae						Core
Pa_0_1335	Putative protein of unknown function						Orphan
Pa_0_1340	Putative protein of unknown function						9
Pa_0_1350	Putative Benzoylformate decarboxylase	2.92736	2.44281	2.9022	2.68194	1.51196	7
Pa_0_1360	Putative Glycoside Hydrolase Family 43	3.12027					4
Pa_0_1370	Putative Glycoside Hydrolase Family 62	8.28354	3.49698	6.46854	3.0494		4
Pa_0_1380	Putative epoxide hydrolase						7
Pa_0_1390	Putative protein of unknown function	-3.6337	-4.05551	-3.15568	-3.76188		3
Pa_0_140	Putative protein of unknown function		1.98689	1.84402	2.27108	2.17817	3
Pa_0_1400	Putative aminopeptidase Y precursor						8
Pa_0_1410	Putative protein of unknown function	-2.42335		-2.05883		2.54241	2
Pa_0_1420	Putative protein of unknown function					6.33868	4
Pa_0_1430	Putative mono-ADP-ribosyltransferase sirtuin					2.56613	9
Pa_0_1440	Putative Glutamate carboxypeptidase 2						9
Pa_0_1450	Putative protein of unknown function		-2.79941		-2.40098	-1.16497	3
Pa_0_1460	Putative Glycoside Hydrolase Family 43					-2.87152	5
Pa_0_1470	Putative protein of unknown function					-1.86351	2
Pa_0_1480	Putative Class E vacuolar protein-sorting machinery protein		1.29155		1.23934	1.19795	Core
Pa_0_150	Putative protein of unknown function						8
Pa_0_1500	Putative autophagy-related protein 13		1.65585		1.29492	1.88023	Core
Pa_0_1510	Putative protein of unknown function			2.201			1
Pa_0_1530	Putative Glycoside Hydrolase Family 5				3.26769		4
Pa_0_1540	Putative isotrichodermin C-15 hydroxylase	3.54249	3.20949	3.74085	3.58185		10
Pa_0_1550	Putative protein of unknown function						Core
Pa_0_1560	Putative protein similar to YGL110C of Saccharomyces cerevisiae	1.56333		1.45681			Core
Pa_0_1580	Putative cytosolic 40S ribosomal protein Rps20	-2.90802	-2.83273	-2.51361	-2.73572	-2.64435	Core
Pa_0_160	Putative Cytochrome P450 protein		4.51819		4.12265	3.87733	10
Pa_0_1600	Putative gamma-butyrobetaine dioxygenase						Core
Pa_0_1610	Putative protein of unknown function	4.22599	2.64004	4.81131	3.22531		1
Pa_0_1630	Putative protein of unknown function						4
Pa_0_1640	Putative protein of unknown function	-2.69625	-1.5952	-1.68141			8
Pa_0_170	Putative aflatoxin B1 aldehyde reductase					-1.24244	9
Pa_0_180	Putative protein of unknown function	1.28856	2.18748	1.65532	2.09688	1.58504	2
Pa_0_190	Putative GMC oxidoreductase		2.75884	1.70033	2.3919	3.83896	9
Pa_0_20	Putative protein of unknown function						2
Pa_0_200	Putative multidrug transporter	1.5733	3.10187	1.52666	2.61379	1.87425	10
Pa_0_210	Putative protein similar to TOXD of Cochliobolus carbonum					2.87298	9
Pa_0_220	Putative isotrichodermin C-15 hydroxylase					1.92539	10
Pa_0_240	Putative dual specificity polyketide synthase/Non ribosomal peptide synthase						10
Pa_0_25	Putative protein of unknown function						1
Pa_0_260	Putative protein similar to YMR114C of Saccharomyces cerevisiae						Core
Pa_0_270	Putative Glycoside Hydrolase Family 61						7
Pa_0_280	Putative cellobiose dehydrogenase precursor	1.17472	2.50205	1.51332	2.45606	2.01042	8
Pa_0_290	Putative protein of unknown function		1.51106		1.58605		2
Pa_0_30	Putative protein of unknown function						6
Pa_0_300	Putative bassianolide synthetase						Core
Pa_0_310	Putative protein similar to fluG of Aspergillus nidulans					4.726	7
Pa_0_320	Putative protein of unknown function						3
Pa_0_330	Putative protein of unknown function						3
Pa_0_340	Putative GMC oxidoreductase	2.00191		1.78451			9
Pa_0_350	Putative protein of unknown function						Orphan
Pa_0_360	Putative protein of unknown function	6.56536	3.58309	5.4919	3.29288	1.9997	7
Pa_0_370	Putative sterigmatocystin biosynthesis peroxidase precursor	5.29764	3.79913	5.63551	4.05123	4.38564	7
Pa_0_390	Putative S-(hydroxymethyl)glutathione dehydrogenase	1.57511		1.66444	1.43321	3.41903	10
Pa_0_40	Putative protein of unknown function	1.50632	3.22485	2.25751	3.24813		6
Pa_0_400	Putative protein of unknown function					2.77545	6
Pa_0_410	Putative protein of unknown function		1.58439			4.57371	5
Pa_0_420	Putative Glycosyltransferase Family 25		1.23431	1.32694	1.59678	3.49504	4
Pa_0_430	Putative protein of unknown function					5.3564	Orphan
Pa_0_440	Putative GMC oxidoreductase		1.51956		1.49136		9
Pa_0_450	Putative protein of unknown function	-1.79115	-1.77726		-1.8677	-2.17995	2
Pa_0_460	Putative protein of unknown function		-1.51238		-1.51299	-2.5523	Orphan
Pa_0_470	Putative protein of unknown function						2
Pa_0_480	Putative protein of unknown function						3
Pa_0_495	Putative protein of unknown function						1
Pa_0_50	Putative palmitoyl-protein thioesterase 1 precursor						8
Pa_0_500	Putative protein similar to Tol of Neurospora crassa					7.7648	5
Pa_0_510	Putative protein of unknown function					5.23407	7
Pa_0_530	Putative protein of unknown function						1
Pa_0_540	Putative protein of unknown function		1.60163		1.42486		4
Pa_0_550	Putative protein of unknown function	3.71045		2.49969			2
Pa_0_560	Putative protein of unknown function					1.16732	1
Pa_0_570	Putative protein of unknown function					1.59789	Core
Pa_0_580	Putative permease of the major facilitator superfamily						Core
Pa_0_590	Putative protein of unknown function						1
Pa_0_60	Putative protein similar to transcription factor PLM2 of Saccharomyces cerevisiae		-1.92268	-1.39599	-2.0301	-1.10805	Core
Pa_0_600	Putative low-affinity methionine permease						9
Pa_0_610	Putative protein of unknown function	3.23799	3.18421	3.77452	2.38192		7
Pa_0_620	Putative protein of unknown function	-3.07047	-3.00093	-2.4284	-2.99207		4
Pa_0_630	Putative oxalate decarboxylase						7
Pa_0_640	Putative protein similar to SET domain-containing protein RMS1 of Saccharomyces cerevisiae	-1.48815	-2.60486	-2.39447	-2.37586	-2.92805	Core
Pa_0_650	Putative protein similar to regulator of Ty1 transposition protein 109 of Saccharomyces cerevisiae	-1.40097	-1.52233		-1.60389		Core
Pa_0_660	Putative protein of unknown function		-1.47805		-1.35125	-2.26498	5
Pa_0_670	Putative protein of unknown function		1.08384	1.6618	1.6459		2
Pa_0_680	Putative sterigmatocystin biosynthesis P450 monooxygenase	1.96024		1.35425			10
Pa_0_690	Putative protein of unknown function			1.57399			5
Pa_0_70	Putative protein of unknown function		-3.54474	-1.78452	-2.81934	-2.9686	Core
Pa_0_700	Putative protein of unknown function		-1.42729		-1.45061	-1.82732	7
Pa_0_710	Putative fructose-bisphosphate aldolase : dihydroxyacetone kinase (DAK)					-1.3327	Core
Pa_0_715	Putative protein of unknown function		3.57762	2.1053	3.35657		3
Pa_0_720	Putative protein of unknown function					-2.05624	8
Pa_0_730	Putative protein of unknown function		-3.07008	-1.74688	-2.84099	-2.76191	1
Pa_0_740	Putative protein of unknown function	-3.40983	-2.18229		-2.76673	-2.79561	7
Pa_0_750	Putative protein of unknown function						4
Pa_0_755	0	4.34806		3.99936			1
Pa_0_760	Putative protein of unknown function		6.088		4.93301		2
Pa_0_770	Putative protein of unknown function						4
Pa_0_780	Putative protein of unknown function		2.80474	1.64518	2.80137		7
Pa_0_785	Putative protein of unknown function						Core
Pa_0_790	Putative protein of unknown function		1.73386	1.79377	1.54333	1.18247	1
Pa_0_80	Putative pisatin demethylase						10
Pa_0_800	Putative protein of unknown function					3.4473	3
Pa_0_810	Putative protein of unknown function					1.92333	8
Pa_0_820	Putative protein of unknown function			1.69822			2
Pa_0_825	0						1
Pa_0_830	Putative signal recognition particle 54 kDa protein homolog						Core
Pa_0_840	Putative Glycoside Hydrolase Family 47						9
Pa_0_85	0		-1.71086		-1.37738	-1.48436	1
Pa_0_850	Putative protein of unknown function						4
Pa_0_860	Putative ATP-dependent DNA helicase				-1.39481		10
Pa_0_870	Putative high-affinity nicotinic acid transporter	1.21622	1.54348		1.50415		10
Pa_0_880	Putative 2,3-dihydroxybenzoic acid decarboxylase			1.83056			6
Pa_0_890	Putative protein of unknown function	1.98851		2.35992			6
Pa_0_90	Putative protein of unknown function	3.59942				3.17617	4
Pa_0_900	Putative protein of unknown function		1.19669			-2.92973	6
Pa_0_910	Putative protein similar to Cip2 of Trichoderma reesei						5
Pa_0_920	Putative protein of unknown function						3
Pa_0_930	Putative protein of unknown function						7
Pa_0_940	Putative poly [ADP-ribose] polymerase 2	1.34543		1.51154		1.71113	7
Pa_0_950	Putative NADPH-dependent methylglyoxal reductase						9
Pa_0_960	Putative UV-damage endonuclease	2.72806	2.57278	2.60596	2.6035	1.42188	7
Pa_0_970	Putative protein of unknown function						1
Pa_0_980	Putative protein of unknown function					1.2333	5
Pa_0_990	Putative thymidylate kinase						Core
Pa_1_10	Putative protein of unknown function						2
Pa_1_100	Putative protein of unknown function						4
Pa_1_1000	Putative sphingoid long-chain base transporter		1.57391		1.41928		9
Pa_1_10000	Putative endothiapepsin precursor					-1.44367	10
Pa_1_10010	Putative Fe2+/Zn2+ regulated transporter	1.5309	2.91501	1.88487	3.13997	1.27226	Core
Pa_1_10020	Putative protein of unknown function						Core
Pa_1_10030	Putative pyridoxal reductase		2.22517	1.8433	3.04559	-1.74646	Core
Pa_1_10040	Putative protein of unknown function						8
Pa_1_10050	Putative protein similar to DNA-binding protein SMUBP-2 of Mus musculus	2.44009					Core
Pa_1_10060	Putative protein of unknown function						3
Pa_1_10070	Putative transcription initiation factor TFIID subunit 2						Core
Pa_1_10080	Putative protein of unknown function	-1.4483	-1.49585	-1.41041	-1.7478	-2.97574	5
Pa_1_10090	Putative protein of unknown function						5
Pa_1_1010	Putative Glycoside Hydrolase Family 11						7
Pa_1_10100	Putative signal transduction histidine-protein kinase	2.01232	1.77525		1.45065		10
Pa_1_10110	Putative salicylaldehyde dehydrogenase						10
Pa_1_10120	Putative protein of unknown function						4
Pa_1_10130	Putative protein of unknown function					-1.92171	7
Pa_1_10140	Putative transcriptional regulatory protein pro-1					-2.35038	8
Pa_1_10160	Putative isotrichodermin C-15 hydroxylase	1.43544		1.86717		-2.254	10
Pa_1_10170	Putative protein of unknown function	1.87188	2.05346		1.77855		2
Pa_1_10175	0						Orphan
Pa_1_10180	Putative vacuolar fusion protein MON1	1.55834		1.47101			Core
Pa_1_10190	Putative protein similar to dopey of Emericella nidulans						Core
Pa_1_10200	Putative disulfide-isomerase precursor						Core
Pa_1_10210	Putative protein of unknown function						7
Pa_1_10220	Putative protein of unknown function						5
Pa_1_10225	0					-1.33358	9
Pa_1_10230	Putative protein of unknown function		-1.40776				7
Pa_1_10240	Putative DNA repair protein REV1	1.16247					Core
Pa_1_10250	Putative protein of unknown function		-1.09421				6
Pa_1_10260	Putative serine/threonine-protein kinase						Core
Pa_1_10270	Putative uridine nucleosidase						Core
Pa_1_10280	Putative protein of unknown function					-1.35378	Core
Pa_1_10290	Putative protein of unknown function		-1.9143		-1.78781		3
Pa_1_1030	Putative protein of unknown function	1.35147		1.32171			4
Pa_1_10300	Putative nucleolar complex protein 14		-3.73122		-2.88708	-3.62056	Core
Pa_1_10310	Putative protein of unknown function		-2.48193		-1.93273	-3.06295	Core
Pa_1_10320	acidic cytosolic 60S ribosomal protein RplP0	-3.02841	-2.58402	-2.88458	-2.59001	-2.55262	Core
Pa_1_10330	Putative mutS protein homolog 1						Core
Pa_1_10340	Putative protein of unknown function					1.2715	2
Pa_1_10350	Putative Glycoside Hydrolase Family 38		1.80503		1.81363		Core
Pa_1_10360	Putative Mitochondrial protein import protein MAS5					1.32607	Core
Pa_1_10370	Putative SANT domain-containing protein 2						Core
Pa_1_10380	Putative protein of unknown function	1.15958					3
Pa_1_10390	Putative proline iminopeptidase		2.2932		2.33891		7
Pa_1_1040	Putative protein of unknown function					2.03286	9
Pa_1_10400	Putative protein of unknown function		2.55039		2.33655	1.61431	5
Pa_1_10410	Putative protein of unknown function						Core
Pa_1_10420	Putative protein of unknown function						8
Pa_1_10430	Putative protein similar to F-box protein At5g06550 of Arabidopsis thaliana						7
Pa_1_10440	Putative ATP-dependent RNA helicase eIF4A		-2.10692		-1.77761		Core
Pa_1_1045	Putative protein of unknown function						1
Pa_1_10450	Putative protein of unknown function						8
Pa_1_10460	Putative protein of unknown function	-1.2325				-3.33859	5
Pa_1_10470	Putative protein of unknown function					-1.61664	5
Pa_1_10475	0	1.91322		2.1469			1
Pa_1_10480	Putative protein of unknown function						5
Pa_1_1050	Putative Glycoside Hydrolase Family 43						4
Pa_1_10510	Putative DNA-(apurinic or apyrimidinic site) lyase 1		-1.28215		-1.15756	-1.10941	Core
Pa_1_10520	Putative checkpoint serine/threonine-protein kinase					-1.43428	Core
Pa_1_10530	Putative protein of unknown function					1.6237	6
Pa_1_10540	Putative enolase	-2.20358		-1.68089		-1.80569	Core
Pa_1_10550	Putative mitochondrial aminopeptidase 2 precursor						Core
Pa_1_10560	Putative protein of unknown function		-1.36333		-1.61654	-1.93097	2
Pa_1_10570	Putative protein of unknown function						9
Pa_1_10575	0						Orphan
Pa_1_10580	Putative mitochondrial intermediate peptidase precursor						Core
Pa_1_10590	Putative protein of unknown function		-1.55787			-2.06068	Core
Pa_1_1060	Putative protein of unknown function						3
Pa_1_10600	Putative mitochondrial deoxynucleotide carrier	1.6308				-1.63184	Core
Pa_1_10610	Putative protein of unknown function	2.79117	5.22903	2.04777	4.67737	1.5735	5
Pa_1_10620	Putative mitochondrial SSU ribosomal protein S26 precursor		-2.23708		-1.91022	-2.21178	Core
Pa_1_10625	Putative protein of unknown function						5
Pa_1_10630	Putative protein of unknown function	2.1272		1.68697			7
Pa_1_10640	Putative molybdenum cofactor sulfurase						7
Pa_1_10650	Putative protein of unknown function						Orphan
Pa_1_10660	Putative protein of unknown function	2.31413	1.62147			2.28094	6
Pa_1_10670	Putative protein of unknown function						8
Pa_1_10680	Putative Dolichyl-diphosphooligosaccharide--protein glycosyltransferase subunit	-1.52153		-1.33404			Core
Pa_1_10690	Putative Golgi reassembly-stacking protein 1						Core
Pa_1_1070	Putative protein of unknown function					4.09023	5
Pa_1_10700	Putative trimethylguanosine synthase						Core
Pa_1_10710	Putative protein of unknown function						Core
Pa_1_10720	Putative protein of unknown function					1.2738	6
Pa_1_10730	Putative protein of unknown function						7
Pa_1_10740	Putative protein of unknown function						5
Pa_1_10750	Putative ATP-dependent DNA helicase				-1.26322		Core
Pa_1_10760	Putative protein of unknown function	1.09509		1.1349			Core
Pa_1_10770	Putative protein similar to Brix domain-containing protein 1 homolog of Schizosaccharomyces pombe	-1.56603	-3.21487	-1.74928	-2.91678	-3.40028	Core
Pa_1_10775	Putative protein of unknown function					-3.64782	3
Pa_1_10780	Putative nitrate transporter			-2.12771		-4.07794	7
Pa_1_10790	Putative protein of unknown function	1.69383				-3.29172	7
Pa_1_1080	Putative protein of unknown function	1.94169	4.39753	2.4581	4.38362		8
Pa_1_10800	Putative cystathionine gamma-lyase					-1.78203	Core
Pa_1_10805	0						Orphan
Pa_1_10810	Putative protein of unknown function	1.13865					7
Pa_1_10820	Putative bifunctional P-450:NADPH-P450 reductase	3.10128	2.42344	2.74106	1.99394		10
Pa_1_10830	Putative arsenite efflux transporter					-2.50637	Core
Pa_1_10840	Putative protein of unknown function		5.5032				Orphan
Pa_1_10850	Putative catalytic activity: ubiquitin C-terminal thiolester + H(2)O = ubiquitin + a thiol	1.64999		2.43956	2.51442		9
Pa_1_10860	Putative protein of unknown function	3.64493	2.11732	2.83128	3.40142		2
Pa_1_10870	Putative protein of unknown function						Orphan
Pa_1_10880	Putative Poly(rC)-binding protein 1						Core
Pa_1_10890	Putative protein of unknown function						4
Pa_1_1090	Putative protein of unknown function	1.79176	3.32298	2.23686	3.1839	2.79334	6
Pa_1_10900	Putative deoxyuridine 5'-triphosphate nucleotidohydrolase		-2.37632		-2.6269	-1.61682	Core
Pa_1_10920	Putative protein similar to bud site selection protein 16 of Saccharomyces cerevisiae					2.69203	Core
Pa_1_10930	Putative Proliferating cell nuclear antigen		-1.35915		-1.5082		Core
Pa_1_10940	Putative protein of unknown function						6
Pa_1_10950	Putative protein of unknown function					-1.33228	6
Pa_1_10960	Putative protein similar to Ras GTPase-activating-like protein rng2 of Schizosaccharomyces pombe						Core
Pa_1_10970	Putative inosine-5'-monophosphate dehydrogenase	-1.80099	-4.43221	-2.40829	-3.51402	-3.08824	Core
Pa_1_10980	Putative saccharopine dehydrogenase [NAD+, L-lysine-forming]		-1.59592	-1.40953	-1.56237	-2.66321	Core
Pa_1_10990	Putative nitrogen assimilation transcription factor						6
Pa_1_110	Putative protein of unknown function	-3.04544				3.41888	2
Pa_1_1100	Putative protein of unknown function					2.33702	6
Pa_1_11010	Putative ATPase family AAA domain-containing protein 3B						7
Pa_1_11020	Putative protein of unknown function	1.50502	1.50181	1.63832	1.57065	2.23049	Core
Pa_1_11030	Putative vesicle transport v-SNARE protein VTI1					1.24198	Core
Pa_1_11040	Putative urease					-1.72839	8
Pa_1_11050	Putative protein of unknown function						Core
Pa_1_11060	Putative protein of unknown function						8
Pa_1_11070	Putative Glycoside Hydrolase Family 45						6
Pa_1_11080	Putative protein of unknown function						5
Pa_1_11090	Putative casein kinase II subunit alpha						Core
Pa_1_1110	Putative vanillyl-alcohol oxidase						9
Pa_1_11100	Putative vacuolar protein sorting-associated protein 70	1.23366	1.40724				Core
Pa_1_11110	Putative protein of unknown function						9
Pa_1_11120	Putative Cytochrome P450 protein						10
Pa_1_11130	Putative protein similar to Putative HC-toxin efflux carrier TOXA of Cochliobolus carbonum						10
Pa_1_11140	Putative Transcription elongation factor S-II						Core
Pa_1_11150	Putative protein of unknown function		-1.22764		-1.38718	-1.88413	5
Pa_1_11160	Putative protein of unknown function			-1.25148		-1.92226	Core
Pa_1_11170	Putative cysteine synthase					-1.81951	Core
Pa_1_11175	Putative protein of unknown function						Core
Pa_1_11180	Putative protein of unknown function						Orphan
Pa_1_1120	Putative protein of unknown function	-1.99989				3.28225	1
Pa_1_11200	Putative mitochondrial aspartyl-tRNA synthetase precursor						Core
Pa_1_11210	Putative protein similar to ENTH domain-containing protein C19F8,03c of Schizosaccharomyces pombe						Core
Pa_1_11220	Putative RNA polymerase II transcription factor B subunit						Core
Pa_1_11230	Putative protein similar to Nuclear movement protein nudC of Emericella nidulans					-1.34397	8
Pa_1_11240	Putative protein of unknown function		-1.35805			-1.34473	Core
Pa_1_1125	Putative protein of unknown function					3.81292	2
Pa_1_11250	Putative protein of unknown function					-1.1629	5
Pa_1_11260	Putative protein of unknown function						6
Pa_1_11270	Putative glycerol:H+ symporter						Core
Pa_1_11280	Putative F-box protein	1.58845	1.56728	1.73728	1.49902		Core
Pa_1_11290	Putative protein of unknown function						6
Pa_1_1130	Putative protein of unknown function					2.44435	1
Pa_1_11300	Putative cytoplasmic alanyl-tRNA synthetase						Core
Pa_1_11310	Putative protein of unknown function						1
Pa_1_11320	Putative protein of unknown function	1.49537					5
Pa_1_11325	Putative protein of unknown function				1.10017		4
Pa_1_11330	Putative protein phosphatase						Core
Pa_1_11340	Putative extracellular matrix protein		-1.71294		-1.62221		3
Pa_1_11350	Putative protein of unknown function						Core
Pa_1_11360	Putative sterigmatocystin biosynthesis monooxygenase					1.52392	8
Pa_1_11380	Putative calcium-independent phospholipase A2-gamma	-2.21702			-2.22945	3.4188	7
Pa_1_11390	Putative mitochondrial acetate non-utilizing protein 9 precursor		-1.39208			-1.69629	Core
Pa_1_1140	Putative monooxygenase		1.10047				8
Pa_1_11400	Putative ATP-dependent RNA helicase		-1.42184		-1.4258	-1.8894	Core
Pa_1_11410	Putative protein of unknown function						Core
Pa_1_11420	Putative GTP-binding protein	1.25214					8
Pa_1_11430	Putative mitochondrial threonyl-tRNA synthetase precursor						Core
Pa_1_11440	Putative protein of unknown function						6
Pa_1_11450	Putative protein of unknown function	-2.29993		-2.24809		-2.84234	4
Pa_1_11460	Putative U3 small nucleolar RNA-associated protein 11		-2.71702		-2.11207	-2.97801	Core
Pa_1_11470	Putative protein of unknown function						3
Pa_1_11480	Putative Glycoside Hydrolase Family 47					-1.66898	9
Pa_1_11490	Putative protein similar to Protein C3G6,03c of Schizosaccharomyces pombe						Core
Pa_1_115	0						5
Pa_1_1150	Putative protein of unknown function						Orphan
Pa_1_11500	Putative lysophospholipase precursor			1.36254			Core
Pa_1_11510	Putative Histidine biosynthesis trifunctional protein [Includes: Phosphoribosyl-AMP cyclohydrolase						Core
Pa_1_11520	Putative transcription initiation factor TFIID subunit 9						Core
Pa_1_11530	Putative nuclear elongation and deformation protein	1.9353	1.32555	1.48558		1.27576	Core
Pa_1_11540	Putative protein of unknown function						Core
Pa_1_11550	Putative protein of unknown function						6
Pa_1_11560	Putative protein of unknown function		1.58268	1.40611	1.79434		Orphan
Pa_1_11570	Putative D-amino-acid oxidase	-1.45726				2.52305	9
Pa_1_11580	Putative protein of unknown function					-2.10334	3
Pa_1_11590	Putative protein of unknown function		1.36923				4
Pa_1_1160	Putative protein of unknown function			1.64912		2.23699	2
Pa_1_11600	Putative zinc homeostasis factor 1						Core
Pa_1_11610	Putative protein of unknown function						7
Pa_1_11620	Putative NADH-cytochrome b5 reductase						Core
Pa_1_11630	Putative protein of unknown function						Core
Pa_1_11640	Putative RNA polymerase II subunit A C-terminal domain phosphatase ssu-72		-1.39394		-1.45033		Core
Pa_1_1165	0						Orphan
Pa_1_11650	Putative protein similar to Protein SPA2 of Saccharomyces cerevisiae		-1.31792		-1.34102		Core
Pa_1_11660	Putative protein of unknown function					4.12182	3
Pa_1_11670	Putative protein of unknown function	3.49845	3.33242	2.64284		2.94773	Orphan
Pa_1_11680	Putative protein of unknown function	1.31916		1.14278	1.12305	1.5747	6
Pa_1_11690	Putative protein of unknown function						4
Pa_1_1170	Putative protein of unknown function
Pa_1_11700	Putative protein of unknown function						5
Pa_1_11710	Putative kinetochore protein spc7		-1.25677	-1.23632	-1.25432		8
Pa_1_11720	Putative cytosolic 40S ribosomal protein Rps11	-2.83631	-2.62842	-2.66721	-2.63044	-2.09006	Core
Pa_1_11740	Putative protein of unknown function		-1.48766		-1.55096		6
Pa_1_1175	Putative protein of unknown function						Orphan
Pa_1_11750	Putative -phosphogluconate dehydrogenase decarboxylatin	-1.2954				-1.36673	Core
Pa_1_11760	Putative transcription initiation factor TFIID subunit 7		-1.28232		-1.30027	-1.6989	Core
Pa_1_11770	Putative RNA-binding protein						9
Pa_1_11780	Putative solute carrier				-1.59524	-1.37929	Core
Pa_1_11790	Putative Glycoside Hydrolase Family 15		2.43366		1.90855		7
Pa_1_1180	Putative protein of unknown function						Orphan
Pa_1_11800	Putative protein of unknown function						5
Pa_1_11810	Putative protein of unknown function	-1.49032	-2.05741	-1.36731	-1.60333	-2.86868	Core
Pa_1_11820	Putative mitochondrial NADH-ubiquinone oxidoreductase 12 kDa subunit					-1.45176	8
Pa_1_11830	Putative protein of unknown function		-3.99535	-2.3247	-3.40093	-2.9283	Core
Pa_1_11840	Putative protein of unknown function						Orphan
Pa_1_11850	Putative mitochondrial delta-1-pyrroline-5-carboxylate dehydrogenase precursor	3.03643	1.5088	2.42258	1.72231		Core
Pa_1_11860	Putative protein of unknown function					2.07181	6
Pa_1_11865	Putative protein of unknown function						1
Pa_1_11870	Putative polyketide synthase		2.96802		2.58281		10
Pa_1_11880	Putative protein of unknown function		1.35217			2.09845	5
Pa_1_11890	Putative WASP-interacting protein-like protein vrp1p						Core
Pa_1_1190	Putative protein of unknown function		1.84907		2.24983	3.14582	1
Pa_1_11900	Putative protein of unknown function			-1.27757	-1.14391		5
Pa_1_11910	Putative protein of unknown function						3
Pa_1_11920	Putative integrin beta-1-binding protein						8
Pa_1_11930	Putative protein of unknown function						Core
Pa_1_1194	Putative protein of unknown function	5.66095	5.25523		5.27221		Orphan
Pa_1_11940	Putative aldolase						7
Pa_1_11950	Putative U6 snRNA-associated Sm-like protein LSm8						9
Pa_1_11960	Putative pyrimidine-specific ribonucleoside hydrolase						8
Pa_1_1197	Putative protein of unknown function	3.14109		2.56358			Orphan
Pa_1_11970	Putative protein of unknown function						5
Pa_1_11980	Putative protein of unknown function	-1.35441				1.33176	5
Pa_1_11990	Putative protein of unknown function					-2.14033	5
Pa_1_120	Putative protein of unknown function						7
Pa_1_1200	Putative protein of unknown function						4
Pa_1_12000	Putative protein of unknown function					-1.66202	Core
Pa_1_12010	Putative protein of unknown function						9
Pa_1_12020	Putative protein of unknown function		-1.92759		-2.07993	-1.40447	3
Pa_1_12025	Putative DNA polymerase epsilon subunit D		-1.89068		-1.77299	-1.23263	Core
Pa_1_12030	Putative chromatin structure-remodeling complex protein	1.88653		1.22149			9
Pa_1_12040	Putative mitotic control protein					-2.12442	Core
Pa_1_12050	Putative nuclear GTP-binding protein	-1.66178	-4.72084	-2.16551	-3.90847	-4.09333	Core
Pa_1_12060	Putative (DL)-glycerol-3-phosphatase					-3.06545	Core
Pa_1_12070	HOM3 homeobox protein encoded by the hom3 gene						6
Pa_1_12080	PaHOK3 MAPKK kinase encoded by the PaHOK3 gene						Core
Pa_1_12090	Putative protein of unknown function						Core
Pa_1_1210	Putative protein of unknown function						3
Pa_1_12100	Putative protein of unknown function						6
Pa_1_12110	Putative Pre-mRNA-processing protein				-1.20295		Core
Pa_1_12120	Putative translation initiation factor						Core
Pa_1_12130	Putative chromodomain helicase						Core
Pa_1_12140	Putative NAD-dependent deacetylase						Core
Pa_1_1215	Putative protein of unknown function						1
Pa_1_12150	Putative mediator of RNA polymerase II transcription subunit 16						Core
Pa_1_12160	Putative protein of unknown function					-2.68805	4
Pa_1_12170	Putative protein of unknown function	3.26193	3.33885		3.4096		3
Pa_1_12180	Putative protein of unknown function						4
Pa_1_12190	Putative protein of unknown function						1
Pa_1_1220	Putative protein of unknown function						3
Pa_1_12200	Putative protein of unknown function		-1.99203	-1.42718	-2.14263	-2.49719	5
Pa_1_12210	Putative Glycosyltransferase Family 34		-1.25325		-1.20465		Core
Pa_1_12220	Putative Glycoside Hydrolase Family 16	-2.30298					8
Pa_1_12230	Putative glycoprotease		-1.95564		-1.50636	-2.06715	Core
Pa_1_12250	Putative proteasome subunit beta type						Core
Pa_1_12260	Putative protein of unknown function			-1.36215			Core
Pa_1_12270	Putative methyltransferase		-2.06311		-1.91648	-2.99518	Core
Pa_1_12280	Putative alpha-ketoglutarate-dependent dioxygenase						7
Pa_1_12290	Putative undecaprenyl pyrophosphate synthetase						Core
Pa_1_1230	Putative protein of unknown function	7.84641		7.23455			2
Pa_1_12300	Putative exocyst complex component SEC10						Core
Pa_1_12310	Putative mitochondrial protein cyt-4		-1.88799		-1.55527	-1.66153	9
Pa_1_12320	Putative Glycoside Hydrolase Family 17						Core
Pa_1_12330	Putative protein of unknown function					2.18454	Core
Pa_1_12340	Putative Glycosyltransferase Family 2						Core
Pa_1_12350	Putative protein of unknown function					1.23828	7
Pa_1_12360	Putative general alpha-glucoside permease						8
Pa_1_12370	Putative ATP phosphoribosyltransferase	-1.2864				-2.09104	Core
Pa_1_12380	Putative protein of unknown function						Core
Pa_1_12390	Putative protein of unknown function		1.62523		1.75578	-4.63761	Core
Pa_1_1240	Putative voltage-gated potassium channel subunit beta	1.51098		2.13653	1.58296	-1.79018	9
Pa_1_12400	Putative phosphorus acquisition-controlling protein			-1.48828		-1.23348	Core
Pa_1_12410	Putative protein of unknown function		-2.14818		-2.5031	-1.72629	5
Pa_1_12420	Putative mRNA export factor mex67						Core
Pa_1_12430	Putative ATP-dependent RNA helicase						Core
Pa_1_12440	Putative zinc finger transcription factor						5
Pa_1_12450	Putative protein of unknown function	1.45437	1.1755	2.1738	1.47572	-1.45976	2
Pa_1_12460	Putative protein of unknown function				1.17585		3
Pa_1_12470	Putative mitochondrial protein MMF1 precursor	-2.13059		-1.78555		-2.4723	Core
Pa_1_12480	Putative Glycosyltransferase Family 39						Core
Pa_1_12490	Putative Cytochrome P450 protein						10
Pa_1_1250	Putative protein of unknown function						3
Pa_1_12500	Putative protein of unknown function						4
Pa_1_12507	Putative protein of unknown function						1
Pa_1_12510	Putative ATP-dependent bile acid permease						10
Pa_1_12520	Putative oxidoreductase	5.17408		3.54669			10
Pa_1_12525	Putative protein of unknown function						Orphan
Pa_1_12530	Putative protein of unknown function						2
Pa_1_12540	Putative protein of unknown function						7
Pa_1_12550	Cytochrome c& encoded by the cyc1 gene					-1.57598	Core
Pa_1_12560	Putative phospho-2-dehydro-3-deoxyheptonate aldolase		-1.69225		-1.80258	-2.62202	Core
Pa_1_12570	Putative protein of unknown function	1.98757		1.62802			Core
Pa_1_12580	Putative peptidyl-prolyl cis-trans isomerase						10
Pa_1_12590	Putative Lactate 2-monooxygenase					-1.21636	9
Pa_1_1260	Putative serine/threonine-protein kinase	1.12344				3.07662	10
Pa_1_12600	Putative nucleoporin nup107		-1.44941		-1.49999		Core
Pa_1_12610	Putative protein of unknown function						Core
Pa_1_12620	Putative ubiquitin-like protein SMT3 precursor					2.13635	Core
Pa_1_12630	Putative protein of unknown function						8
Pa_1_12640	Putative transporter						Core
Pa_1_12650	Putative mitochondrial succinyl-CoA ligase [GDP-forming] subunit alpha precursor						9
Pa_1_12660	Putative cytochrome c oxidase assembly protein COX19						Core
Pa_1_12670	Dynamin-related protein DNM1 involved in mitochondrial fission						Core
Pa_1_12680	Putative protein of unknown function						4
Pa_1_12690	Putative Glycoside Hydrolase Family 13				1.19437		9
Pa_1_1270	Putative protein of unknown function		2.98161		2.70596	1.67463	7
Pa_1_12700	Putative protein of unknown function		1.34906				9
Pa_1_12710	Putative monothiol glutaredoxin-4						Core
Pa_1_12720	Putative protein of unknown function						Core
Pa_1_12730	Putative Drebrin-like protein	1.28561	1.86416	1.49912	1.5861	1.78317	Core
Pa_1_12740	Putative protein of unknown function						6
Pa_1_12750	Putative protein of unknown function						5
Pa_1_12760	Putative protein similar to Frp1 of Fusarium oxysporum f, sp, lycopersici						4
Pa_1_12770	Putative protein of unknown function						3
Pa_1_12780	Putative vacuolar ATP synthase subunit C						Core
Pa_1_12790	Putative adenylyl-sulfate kinase	-1.26583				-2.61975	Core
Pa_1_1280	Putative protein of unknown function		2.83822		2.64912		Orphan
Pa_1_12800	Putative protein of unknown function						Core
Pa_1_12810	Putative protein of unknown function	2.36826	1.63311	2.73996	2.04152		3
Pa_1_12820	Putative ribosome biogenesis protein		-3.98202	-2.02243	-3.56366	-3.71074	Core
Pa_1_12830	Putative prolyl-tRNA synthetase						Core
Pa_1_12840	Putative molybdenum cofactor synthesis protein 2 large subunit	-1.14315				-1.09755	7
Pa_1_12850	Putative oligopeptide transporter						Core
Pa_1_12860	Putative protein of unknown function					-1.36076	9
Pa_1_12870	Putative protein of unknown function						5
Pa_1_12890	Putative protein of unknown function						6
Pa_1_1290	Putative protein of unknown function	2.80034	2.58142	3.32814	2.8395		7
Pa_1_12900	Putative protein of unknown function	1.73555		2.11461			1
Pa_1_12910	Putative protein of unknown function		-1.24954		-1.19504	-1.0968	Core
Pa_1_12920	Putative mitochondrial protein SCO1 precursor						Core
Pa_1_12930	Putative choline kinase						Core
Pa_1_12940	Putative protein of unknown function						Core
Pa_1_1295	Putative protein of unknown function						Orphan
Pa_1_12950	Putative pre-mRNA-splicing factor ISY1						Core
Pa_1_12960	Putative Dolichyl-diphosphooligosaccharide--protein glycosyltransferase 48 kDa subunit precursor						Core
Pa_1_12970	Putative NADH-ubiquinone oxidoreductase 9,5 kDa subunit	-1.18806				-1.62122	7
Pa_1_12980	Putative protein of unknown function					2.34986	9
Pa_1_12990	pspA/IDI-6 subtilisin-like proteinase		1.82351	1.56616	1.6844	2.60415	Core
Pa_1_130	Putative cytosolic 40S ribosomal protein Rps21	-2.50904	-2.19893	-1.92898	-2.05177	-1.88895	Core
Pa_1_1300	Putative protein of unknown function		2.70912		2.64891	3.89261	Orphan
Pa_1_13000	Putative protein of unknown function					3.93209	3
Pa_1_13010	Putative protein of unknown function					2.64421	8
Pa_1_13020	Putative protein similar to Protein EFR3 of Chaetomium globosum					1.32036	Core
Pa_1_13030	Putative mitochondrial protein atp12 precursor					-2.11107	Core
Pa_1_13040	Putative protein of unknown function					3.01503	5
Pa_1_13050	Putative ribonuclease					-1.41191	10
Pa_1_13070	Putative cutinase G-box binding protein						Core
Pa_1_13080	Putative transporter						9
Pa_1_13090	Putative L-lysine 2,3-aminomutase						2
Pa_1_1310	Putative protein of unknown function	-1.32435		-1.89865		-1.80069	1
Pa_1_13100	Putative protein of unknown function		-1.23761		-1.32459	-1.63354	5
Pa_1_13110	Putative protein of unknown function						5
Pa_1_13120	Putative D-arabinono-1,4-lactone oxidase						7
Pa_1_13130	Putative protein of unknown function					-1.93004	Core
Pa_1_13140	Putative carbamoyl-phosphate synthase arginine-specific large chain	-1.41046	-2.38362	-1.59569	-2.47854	-3.14768	Core
Pa_1_13150	Putative protein of unknown function						5
Pa_1_13160	Putative RNA 3'-terminal phosphate cyclase-like protein	-1.42388	-3.95313	-1.68811	-3.18149	-3.83812	Core
Pa_1_13170	Putative protein of unknown function		-2.6089		-2.49781	-2.99011	5
Pa_1_13180	Putative protein of unknown function					-2.58781	6
Pa_1_13190	Putative lipase precursor				1.32796	-2.1218	9
Pa_1_1320	Putative protein of unknown function			1.78498		1.45402	3
Pa_1_13200	Putative protein of unknown function	4.06188					6
Pa_1_13210	Putative protein similar to NPL4 of Saccharomyces cerevisiae						Core
Pa_1_13220	Putative protein of unknown function			-1.24104			Core
Pa_1_13230	Putative protein of unknown function						4
Pa_1_13235	0					1.29001	7
Pa_1_13238	0		-1.19688		-1.16035		8
Pa_1_13240	Putative pre-mRNA-splicing factor		-1.35468		-1.26409		Core
Pa_1_13250	Putative protein of unknown function					-1.16108	4
Pa_1_13260	Putative replication factor C subunit 2		-2.30517		-1.9294		Core
Pa_1_13280	Putative ubiquitin-conjugating enzyme E2					1.17974	10
Pa_1_13290	Putative protein of unknown function		1.24273		1.19086		5
Pa_1_13295	0						2
Pa_1_1330	Putative zinc-regulated transporter					-1.86078	9
Pa_1_13300	Putative protein of unknown function	4.39206	1.61326	3.32639	1.76917	1.1748	Core
Pa_1_13310	Putative rho-type GTPase-activating protein					1.30671	Core
Pa_1_13320	Putative Sterol-4-alpha-carboxylate 3-dehydrogenase	-1.74987	-1.82019	-1.67537	-1.97515	-2.0227	Core
Pa_1_13330	Putative protein of unknown function						4
Pa_1_13340	mtHMG1 mitochondrial protein encoded by the mthmg1 gene					-1.35744	6
Pa_1_13350	Putative pre-mRNA-processing ATP-dependent RNA helicase						Core
Pa_1_13355	Putative protein of unknown function						4
Pa_1_13360	Putative zinc-responsive transcriptional regulator	-1.23203			-1.14795	-1.20837	10
Pa_1_13370	Putative dipeptidyl-peptidase						Core
Pa_1_13380	Putative gluconokinase						Core
Pa_1_13390	Putative lipoamide acyltransferase component of branched-chain alpha-keto acid dehydrogenase complex	2.54832	2.06845	2.09318	2.22213	1.52768	9
Pa_1_1340	Putative protein of unknown function						8
Pa_1_13400	Putative mitochondrial ATPase complex subunit ATP10					-1.30915	Core
Pa_1_13410	Putative golgi SNAP receptor complex member 1						Core
Pa_1_13420	Putative cytosolic 60S ribosomal protein Rpl6	-2.69218	-2.45605	-2.57877	-2.43206	-2.10979	Core
Pa_1_13430	Putative cytosolic 60S ribosomal protein Rpl35	-2.72295	-2.67406	-2.46457	-2.49355	-2.37138	Core
Pa_1_13440	Putative Glycosyltransferase Family 66						Core
Pa_1_13450	Putative protein of unknown function	-2.24859		-2.441			Orphan
Pa_1_13460	Putative Serine/Threonine-protein kinase					2.28126	Core
Pa_1_13470	Putative protein of unknown function						Core
Pa_1_13480	Putative protein of unknown function						8
Pa_1_13490	Putative rRNA-processing protein		-1.53255		-1.47066	-2.38411	Core
Pa_1_1350	Putative hydrolase	-2.88923	-2.7287	-3.61875	-3.01948	3.26108	5
Pa_1_13500	Putative protein of unknown function						Core
Pa_1_13510	Putative acylphosphatase	2.65815		2.53379			5
Pa_1_13520	Putative ATP synthase subunit H						Core
Pa_1_13530	Putative protein of unknown function						5
Pa_1_13540	Putative cytosolic 60S ribosomal protein Rpl9	-2.78479	-2.47562	-2.38894	-2.43709	-1.90403	Core
Pa_1_13550	Putative vacuolar protein sorting-associated protein 26						Core
Pa_1_13560	Putative nuclear pore complex protein Nup160		-1.46534		-1.56493		8
Pa_1_13570	Putative DNA repair protein RAD51						Core
Pa_1_13580	Putative protein of unknown function				-1.92922		4
Pa_1_13590	Putative protein of unknown function		1.4449			1.78377	5
Pa_1_13598	0				1.43572		3
Pa_1_1360	Putative transporter	1.48746					Core
Pa_1_13600	Putative programmed cell death protein 6					1.50943	Core
Pa_1_13610	Putative Cation transport regulator-like protein						Core
Pa_1_13615	Putative RNA-binding protein						10
Pa_1_13619	0						Orphan
Pa_1_13620	Putative citrate lyase subunit beta-like						7
Pa_1_13630	Putative protein of unknown function						Core
Pa_1_13640	Putative protein of unknown function						2
Pa_1_13650	Putative protein of unknown function					1.34478	5
Pa_1_13660	Putative protein of unknown function		-1.42207		-1.42846	-1.46763	5
Pa_1_13670	Putative protein of unknown function	-1.56189	-4.45449	-1.8899	-3.82509	-4.00461	Core
Pa_1_13680	Putative pre-mRNA-splicing factor ATP-dependent RNA helicase prp16		-1.42852		-1.41338	-1.58183	Core
Pa_1_13690	Putative protein of unknown function	1.6745	2.34213	1.43374	1.72543	3.64119	4
Pa_1_13695	Putative protein of unknown function						Core
Pa_1_1370	Putative protein of unknown function	1.86892	1.32347	1.30114		1.76003	9
Pa_1_13700	Putative protein of unknown function		-1.82032	-1.57364	-1.72242	-1.45785	Core
Pa_1_13710	Putative protein transport protein		1.58187		1.8826	1.8215	Core
Pa_1_13720	Putative protein of unknown function		1.71888		1.76062	4.67026	8
Pa_1_13730	Putative protein similar to rmd11 precursor of Emericella nidulans					1.39612	Core
Pa_1_13740	Putative ethanolamine kinase	-1.73696		-1.60071		-1.42184	9
Pa_1_13750	Putative aminomethyltransferase						Core
Pa_1_13760	Putative pre-mRNA-splicing factor		-1.22198		-1.28343		Core
Pa_1_13770	Putative Pre-mRNA-processing factor 31						Core
Pa_1_13780	Putative protein of unknown function					1.40581	Core
Pa_1_13790	Putative acetate kinase	2.80894	1.61914	2.60295	1.49445	1.89589	7
Pa_1_1380	Putative protein of unknown function	2.62521	2.00073	2.47619	2.11364		7
Pa_1_13800	Putative protein of unknown function						2
Pa_1_13810	Putative protein of unknown function					-1.2238	1
Pa_1_13820	Putative inorganic phosphate transporter						10
Pa_1_13830	Putative protein of unknown function					1.34894	9
Pa_1_13840	Putative protein of unknown function						9
Pa_1_13850	Putative protein of unknown function						8
Pa_1_13870	Putative glutathione S-transferase					1.55637	7
Pa_1_13880	Putative casein kinase II subunit beta-2						Core
Pa_1_13890	Putative lipid phosphate phosphatase 3		1.4472				9
Pa_1_1390	Putative peptide methionine sulfoxide reductase	1.65507	1.62271		1.83033		Core
Pa_1_13900	Putative mitochondrial LSU ribosomal protein L2 precursor	-1.32875	-1.71883		-1.63787	-2.0988	Core
Pa_1_13910	Putative G2/mitotic-specific cyclin-B		-1.45041		-1.7394		Core
Pa_1_13915	Putative protein of unknown function						1
Pa_1_13918	0						2
Pa_1_13920	Putative calcium-channel protein						Core
Pa_1_13930	Putative protein of unknown function		-1.80976	-1.34224	-1.53412		8
Pa_1_13940	Putative protein of unknown function						7
Pa_1_13950	Putative protein of unknown function						5
Pa_1_13960	Putative MutS protein homolog 5						Core
Pa_1_13970	Putative protein of unknown function	1.17777					5
Pa_1_13980	Putative U6 snRNA-associated Sm-like protein LSm6						Core
Pa_1_13990	Putative methyltransferase					-1.20599	6
Pa_1_140	Putative deoxyribodipyrimidine photo-lyase		1.56176		1.55765		Core
Pa_1_1400	Putative protein of unknown function		1.24318	1.2889	1.6971	2.57509	5
Pa_1_14000	Putative 30 kDa heat shock protein	2.14402		1.73451			7
Pa_1_14010	Putative protein of unknown function					-1.80866	7
Pa_1_14020	Putative proteasome component C5						Core
Pa_1_14030	Putative phosphatidylinositol 4-kinase						Core
Pa_1_14040	Putative transporter				-1.23599		8
Pa_1_14050	Putative protein of unknown function						5
Pa_1_14060	Putative 6,7-dimethyl-8-ribityllumazine synthase						Core
Pa_1_14070	Putative protein similar to DNA mismatch repair protein pms1 of Schizosaccharomyces pombe	-2.37368	-1.33036	-2.10034	-1.46323		Core
Pa_1_14090	Putative protein of unknown function						8
Pa_1_1410	Putative protein of unknown function		1.78381		1.90251	4.11294	3
Pa_1_14100	Putative protein of unknown function						4
Pa_1_14110	Putative protein of unknown function						3
Pa_1_14120	Putative protein phosphatase PP2A regulatory subunit B						Core
Pa_1_14130	Putative DNA-directed RNA polymerase II subunit RPB4		-1.08024				Core
Pa_1_14140	Putative protein of unknown function			1.62527			1
Pa_1_14150	Putative protein similar to PUF6 of Saccharomyces cerevisiae		-4.31671	-1.91802	-3.56715	-4.01765	Core
Pa_1_14160	Putative protein of unknown function	-1.16944				-1.39099	Core
Pa_1_14170	Putative protein of unknown function		-2.15798		-1.65659	-2.27474	Core
Pa_1_14180	Putative protein of unknown function						4
Pa_1_14190	Putative protein of unknown function						6
Pa_1_1420	Putative protein of unknown function	1.92713		2.42403		3.4565	9
Pa_1_14200	Putative protein of unknown function		-1.98664		-1.81336	-2.25183	2
Pa_1_14210	Putative autophagy-related protein 11		1.2732			1.95296	Core
Pa_1_14220	Putative protein of unknown function						4
Pa_1_14230	Putative non-histone chromosomal protein 6						Core
Pa_1_14240	Putative protein of unknown function						5
Pa_1_14250	Putative phosphoglucomutase						Core
Pa_1_14260	Putative mitochondrial oligoribonuclease precursor						Core
Pa_1_14270	Putative oxidoreductase		-1.68392			4.11625	7
Pa_1_14280	Putative protein similar to KES1 of Saccharomyces cerevisiae						Core
Pa_1_14290	Putative ubiquitin carboxyl-terminal hydrolase 16		-1.55259	-1.54022	-1.21973	-1.34676	Core
Pa_1_1430	Putative thiamin pyrophosphokinase		-1.23178		-1.5654	-2.0367	9
Pa_1_14310	Putative RNA-binding protein						7
Pa_1_14320	Putative ATP-dependent helicase	1.08432				2.47737	Core
Pa_1_14330	Putative ectonucleotide pyrophosphatase/phosphodiesterase						Core
Pa_1_14340	Putative protein of unknown function						Core
Pa_1_14350	Putative cytosolic 60S ribosomal protein Rpl14	-2.77053	-2.23212	-2.52221	-2.23505	-1.87773	Core
Pa_1_14360	Putative nascent polypeptide-associated complex subunit alpha	-2.86761	-1.91513	-2.3663	-2.03474	-2.64019	Core
Pa_1_14370	Putative mitochondrial ATP synthase D chain						Core
Pa_1_14380	Putative cytochrome c oxidase-assembly factor cox-16						Core
Pa_1_14390	Putative protein of unknown function	1.20228	1.95496		1.86852	1.76081	1
Pa_1_1440	Putative protein of unknown function						7
Pa_1_14400	Putative Glycoside Hydrolase Family 35						7
Pa_1_14410	Putative Xaa-Pro dipeptide hydrolase	1.39781					Core
Pa_1_1442	Putative protein of unknown function						Orphan
Pa_1_14420	Putative protein of unknown function	5.38331	1.87934	4.8133	1.82046		7
Pa_1_14430	Putative protein of unknown function						7
Pa_1_1444	Putative protein of unknown function						Orphan
Pa_1_14440	Putative protein of unknown function						Orphan
Pa_1_14450	Putative chitin synthase regulatory factor						10
Pa_1_14460	Putative protein of unknown function						Core
Pa_1_14470	Putative nascent polypeptide-associated complex subunit beta	-2.37627	-1.80378	-2.16601	-1.75598	-1.73441	Core
Pa_1_14480	Putative tRNA-specific adenosine deaminase					-1.7623	Core
Pa_1_14490	Putative cytosolic 60S ribosomal protein Rpl24	-2.42584	-1.76496	-2.73227	-1.97449	-1.7019	Core
Pa_1_145	Putative protein of unknown function						1
Pa_1_1450	Putative D-3-phosphoglycerate dehydrogenase		2.47046	1.90326	2.3065		10
Pa_1_14500	Putative peroxisomal prx5-like peroxiredoxin		2.15208		2.19213	-1.20324	Core
Pa_1_14510	Putative protein of unknown function					-1.11224	5
Pa_1_14520	Putative pantothenate kinase		2.13957		1.62945		Core
Pa_1_14530	Putative protein similar to C24B11,09 of Schizosaccharomyces pombe						Core
Pa_1_14540	Putative NADH-ubiquinone oxidoreductase	-1.16616				-1.43497	8
Pa_1_1455	Putative protein of unknown function						1
Pa_1_14550	Putative protein of unknown function						7
Pa_1_14560	Putative exosome complex exonuclease RRP43		-1.60357	-1.28441	-1.48995	-1.40393	Core
Pa_1_14570	Putative Rab proteins geranylgeranyltransferase component A						Core
Pa_1_14580	Putative protein similar to Rec8 of Sordaria macrospora						Core
Pa_1_14590	Putative protein of unknown function	-3.08962	-2.16697	-1.73403	-2.5094	-3.23683	2
Pa_1_14595	Putative protein of unknown function						Orphan
Pa_1_1460	Putative 3-hydroxyacyl-CoA dehydrogenase				1.48481		10
Pa_1_14600	Putative protein of unknown function		-2.65649				5
Pa_1_14610	Putative mitochondrial SSU ribosomal protein MRP2 precursor					-1.76962	Core
Pa_1_14620	Putative mitochondrial lipoic acid synthetase precursor					1.3085	Core
Pa_1_14625	Putative synaptobrevin						Core
Pa_1_14630	Putative mitochondrial protein arg-6 precursor [Contains: N-acetyl-gamma-glutamyl-phosphate reductase]		-1.3415	-1.50093	-1.85769	-2.2957	Core
Pa_1_14640	Putative nicotinate-nucleotide pyrophosphorylase						Core
Pa_1_14650	Putative protein of unknown function						Orphan
Pa_1_14660	Putative RNA-3'-phosphate cyclase 1		1.21549		1.23052	2.70525	6
Pa_1_14670	Putative protein of unknown function		-1.42684		-1.3751	-2.20777	Core
Pa_1_14680	Putative dehydrogenase/reductase	-2.04817	-2.39525	-1.88945	-2.48164	-3.51813	10
Pa_1_14690	Putative protein of unknown function	8.42055					2
Pa_1_1470	Putative GTP-binding protein						10
Pa_1_14700	Putative short-chain-fatty-acid--CoA ligase		1.25575		1.39108		10
Pa_1_14705	Putative protein of unknown function		1.81744		2.19965		1
Pa_1_14710	Putative Glycosyltransferase Family 32						Core
Pa_1_14720	Putative protein of unknown function						2
Pa_1_14730	Putative protein of unknown function					2.14138	9
Pa_1_14740	Putative protein of unknown function						Core
Pa_1_14750	Putative protein of unknown function		-1.2475				8
Pa_1_14755	Putative protein of unknown function	-1.3814					1
Pa_1_14760	Putative cytoplasmic aspartyl-tRNA synthetase						10
Pa_1_14770	Putative protein of unknown function		-1.17927				5
Pa_1_14780	Putative protein of unknown function						4
Pa_1_14790	Putative cytosolic 40S ribosomal protein Rps27	-2.18121	-2.19475	-2.01823	-2.03927	-1.90688	Core
Pa_1_1480	Putative Glycoside Hydrolase Family 2						8
Pa_1_14800	Putative protein of unknown function						Core
Pa_1_14810	Putative regulatory-associated protein of mTOR						Core
Pa_1_14820	Putative protein of unknown function						3
Pa_1_14830	Putative Tip elongation aberrant protein 1						Core
Pa_1_14840	Putative protein of unknown function		1.17057		1.12433		5
Pa_1_14850	Putative transport protein						Core
Pa_1_14860	Putative Signal recognition particle receptor subunit alpha homolog						Core
Pa_1_14870	Putative protein kinase						Core
Pa_1_14880	Putative protein of unknown function	1.69186		1.46837			7
Pa_1_14890	Putative protein of unknown function	1.45739				2.54163	5
Pa_1_1490	Putative sorbitol dehydrogenase					-1.77391	Core
Pa_1_14900	Putative mediator of RNA polymerase II transcription subunit 17						Core
Pa_1_14910	Putative 6-phosphofructokinase						Core
Pa_1_14920	Putative protein of unknown function						5
Pa_1_14930	Putative protein of unknown function						3
Pa_1_14940	Putative Pre-rRNA-processing protein		-2.6597	-2.08696	-2.01797	-2.25435	Core
Pa_1_14950	Putative protein of unknown function						3
Pa_1_14960	Putative protein of unknown function						6
Pa_1_14970	Putative cell wall integrity protein						Core
Pa_1_14980	Putative dehydrogenase						9
Pa_1_14990	Putative aspartate-semialdehyde dehydrogenase					-2.25683	Core
Pa_1_150	Putative protein of unknown function		-1.69776		-1.92682		3
Pa_1_1500	Putative folylpolyglutamate synthase	-1.16882		-1.34347		-1.61757	Core
Pa_1_15000	Putative Rho-GTPase-activating protein		1.6172				Core
Pa_1_15010	Putative phytoene dehydrogenase	1.76471	2.86551	2.04626	2.76604	2.49216	5
Pa_1_15020	Putative Acyl-coenzyme A thioesterase						Core
Pa_1_15030	Putative protein similar to o-binding protein homolog C2F12,05c of Schizosaccharomyces pombe	1.40014				1.72304	Core
Pa_1_15040	Putative protein of unknown function		-1.52931	-1.39463	-1.44952		5
Pa_1_15050	Putative protein of unknown function						4
Pa_1_15060	Putative myosin type-2 heavy chain 2						Core
Pa_1_15070	Putative protein of unknown function						3
Pa_1_15080	Putative peptidyl-prolyl cis-trans isomerase-like 1		-2.01651		-1.4992	-2.65793	10
Pa_1_15090	Putative protein of unknown function						5
Pa_1_1510	Putative folylpolyglutamate synthase						9
Pa_1_15100	Putative protein of unknown function						Core
Pa_1_15110	Putative glucokinase						Core
Pa_1_15120	Putative protein of unknown function						2
Pa_1_15130	Putative heat shock 70 kDa protein					1.60082	8
Pa_1_15140	Putative protein of unknown function	2.62447		1.87834			6
Pa_1_15150	Putative protein of unknown function						Core
Pa_1_15160	Putative DNA-directed RNA polymerase III subunit		-2.01793		-1.8632	-1.52182	Core
Pa_1_15170	Putative mediator of RNA polymerase II transcription subunit 31						Core
Pa_1_15180	Putative protein of unknown function					1.68862	Core
Pa_1_15190	Putative phosphopantetheinyl transferase						Core
Pa_1_15200	Putative protein of unknown function						2
Pa_1_15210	Putative Carbohydrate Esterase Family 3	1.90327		2.65193			4
Pa_1_15220	Putative protein of unknown function
Pa_1_15230	Putative protein of unknown function		2.23165	2.90569	2.42021		3
Pa_1_15235	Putative protein of unknown function						2
Pa_1_15240	Putative phytoene synthase	2.16688	2.6587	2.06086	2.54923		5
Pa_1_15250	Putative protein of unknown function				1.24118		9
Pa_1_15260	Putative mitochondrial cryptochrome DASH precursor			1.36411			8
Pa_1_15270	Putative Carbohydrate Esterase Family 5						6
Pa_1_15280	Putative protein of unknown function						2
Pa_1_15290	Putative protein of unknown function						8
Pa_1_1530	Putative protein of unknown function					-1.68184	Core
Pa_1_15300	Putative ADP-sugar pyrophosphatase						8
Pa_1_15310	Putative protein of unknown function						5
Pa_1_15320	PaMKK3 MAPK kinase encoded by the PaMpk3 gene	1.98845		1.33052			Core
Pa_1_15330	Putative protein of unknown function	1.73741	1.5316			1.32117	Core
Pa_1_15340	Putative pyridoxamine 5'-phosphate oxidase						Core
Pa_1_15350	Putative mitochondrial methylcrotonoyl-CoA carboxylase alpha chain	2.95241	2.04182	2.33594	2.13566	2.65105	10
Pa_1_15360	Putative protein of unknown function	4.43471	3.23301	4.2086	3.56084		Core
Pa_1_15370	Putative uroporphyrinogen-III C-methyltransferase	-2.85165	-2.91391	-3.23053	-2.75951	-4.45994	Core
Pa_1_15380	Putative GTP-binding protein RHO3 precursor						Core
Pa_1_15390	Putative Pre-mRNA-splicing factor cwc-25						Core
Pa_1_1540	Putative GTP-binding protein						Core
Pa_1_15400	Putative COP9 signalosome complex subunit 2						10
Pa_1_15410	Putative ubiquitin thioesterase						8
Pa_1_15420	Putative lipoate-protein ligase						Core
Pa_1_15430	Putative protein of unknown function		-1.49991	-1.37015	-1.64909	-1.38822	Core
Pa_1_15440	Putative protein of unknown function						10
Pa_1_15450	Putative protein of unknown function		-4.01496	-1.66039	-3.31952	-3.06495	Core
Pa_1_15460	Putative protein of unknown function						Orphan
Pa_1_15470	Putative laccase precursor						10
Pa_1_15480	Putative protein of unknown function						Core
Pa_1_15490	Putative vacuolar protein sorting-associated protein 64						9
Pa_1_15495	Putative protein of unknown function						Orphan
Pa_1_1550	Putative protein of unknown function						Core
Pa_1_15500	Putative protein of unknown function	-2.64615				-8.91166	1
Pa_1_15510	Putative Ferric reductase transmembrane component						9
Pa_1_15520	Putative protein of unknown function	3.4179	1.73104	3.37774			4
Pa_1_15525	Putative protein of unknown function					2.55686	4
Pa_1_15530	Putative protein of unknown function	1.28796				3.2745	1
Pa_1_15540	Putative protein of unknown function				-1.24494	-1.29836	2
Pa_1_15550	Putative protein of unknown function						1
Pa_1_15560	Putative glutathione transferase omega-1	2.03864		1.48942			7
Pa_1_15580	Putative NAD-dependent deacetylase sirtuin-2			1.17752		2.26875	Core
Pa_1_15590	Putative protein of unknown function					6.63964	Orphan
Pa_1_1560	Putative protein of unknown function						5
Pa_1_15600	Putative protein of unknown function					3.79752	6
Pa_1_15610	Putative protein of unknown function		2.85834	2.10117	2.08056	2.50045	5
Pa_1_15620	Putative protein of unknown function						5
Pa_1_15630	Putative protein of unknown function						Orphan
Pa_1_15640	Putative hydrolase						5
Pa_1_1565	Putative protein of unknown function						Orphan
Pa_1_15650	Putative ADP-ribose pyrophosphatase						Core
Pa_1_15660	Putative protein of unknown function		1.44436				7
Pa_1_15670	Putative protein of unknown function	-1.24935	-2.21873	-1.35244	-2.0789	-2.27575	1
Pa_1_15690	Putative homoserine O-acetyltransferase					-2.43786	9
Pa_1_1570	Putative protein of unknown function	2.41236	2.28264	2.36849	2.09666	2.58628	8
Pa_1_15700	Putative protein of unknown function						4
Pa_1_15710	Putative RNA polymerase					1.36796	10
Pa_1_15720	Putative protein of unknown function						4
Pa_1_15730	Putative protein of unknown function						5
Pa_1_15740	Putative protein of unknown function		-1.13154				5
Pa_1_15750	Putative alanyl-tRNA synthetase	3.5012	2.29299	3.31466	2.45106		5
Pa_1_15760	Putative protein of unknown function						4
Pa_1_15770	Putative protein of unknown function		1.34336		1.39392		5
Pa_1_15780	Putative solute carrier		-3.13028	-1.63517	-2.74444	-3.77536	7
Pa_1_15785	Putative protein of unknown function	1.8638		2.33213			6
Pa_1_15790	Putative protein of unknown function	3.33329	1.22781	3.2459			1
Pa_1_1580	Putative Kinesin-like protein bimC		-1.52851		-1.85537		Core
Pa_1_15800	Putative mitochondrial pyruvate dehydrogenase E1 component subunit beta precursor	-1.35978		-1.4648		-1.40152	Core
Pa_1_15810	Putative sterol 24-C-methyltransferase	-1.84613	-4.71456	-1.87745	-4.64759	-3.43725	Core
Pa_1_15820	Putative pre-mRNA-splicing factor slt-11						Core
Pa_1_15830	Putative protein of unknown function					-1.35155	Core
Pa_1_15840	Putative Zuotin	-1.47724	-2.83859	-1.68241	-2.58283	-2.36213	Core
Pa_1_15850	Putative protein of unknown function					-3.21392	6
Pa_1_15860	Putative protein of unknown function						6
Pa_1_15870	Putative protein kinase						Core
Pa_1_15880	Putative transcription factor						Core
Pa_1_15890	Putative protein of unknown function				-1.0805		Core
Pa_1_1590	Putative protein of unknown function	1.2067					6
Pa_1_15900	Putative transcription factor						9
Pa_1_15910	Putative protein of unknown function						4
Pa_1_15920	Putative GMC oxidoreductase		2.51995		1.90813		9
Pa_1_15930	Putative protein of unknown function						2
Pa_1_15940	Putative Glycoside Hydrolase Family 17					1.51147	9
Pa_1_15950	Putative protein of unknown function	3.30039		2.92637			4
Pa_1_15960	Putative protein of unknown function	5.96534	3.64542	5.88793	3.61293	3.36097	7
Pa_1_15970	Putative protein of unknown function						Orphan
Pa_1_15980	Putative protein of unknown function		-2.79133				1
Pa_1_15990	Putative protein of unknown function		-2.77728	-1.9499	-3.22365	-3.58789	7
Pa_1_160	Putative protein of unknown function	-1.58187	-1.44982		-1.60368		6
Pa_1_1600	Putative protein of unknown function						6
Pa_1_16000	Putative oxalate decarboxylase		-2.5542	-2.37235	-3.07286	-3.89072	7
Pa_1_16010	Putative protein of unknown function			1.62735		2.56464	9
Pa_1_16030	Putative protein of unknown function						7
Pa_1_16040	Putative helicase						10
Pa_1_16050	Putative transcription factor						Core
Pa_1_16060	Putative serine-threonine kinase receptor-associated protein						10
Pa_1_16070	Putative ubiquitin homeostasis protein						Core
Pa_1_16080	Putative protein of unknown function			-1.45496		-1.45422	6
Pa_1_16090	Putative protein of unknown function						4
Pa_1_1610	Putative protein of unknown function						Orphan
Pa_1_16100	Putative protein of unknown function		-1.10348		-1.54895	-1.32502	2
Pa_1_16105	Putative protein of unknown function						3
Pa_1_16110	Putative protein of unknown function		4.55883		3.90968	3.62833	1
Pa_1_16120	Putative protein of unknown function	5.27713	2.58579	3.69159	2.63532	2.4641	5
Pa_1_16130	Putative protein of unknown function						10
Pa_1_16135	Putative protein of unknown function				3.28768		1
Pa_1_16140	Putative Glycoside Hydrolase Family 13	-1.89828	-1.85181		-1.80897		8
Pa_1_16150	Putative protein of unknown function					2.80823	3
Pa_1_16160	Putative protein of unknown function						2
Pa_1_16170	Putative protein of unknown function						3
Pa_1_16180	Yeti gag-pol polymerase						Core
Pa_1_1620	Putative protein of unknown function		1.35002			1.91328	6
Pa_1_16210	Putative protein of unknown function					2.87764	2
Pa_1_16220	Putative protein of unknown function						8
Pa_1_16230	Putative acyl-CoA dehydrogenase						8
Pa_1_16240	Putative protein of unknown function						1
Pa_1_16250	Putative protein of unknown function		5.70541		5.70516		4
Pa_1_16260	Putative protein of unknown function	3.95303	4.11836	4.18847	4.66539		4
Pa_1_16270	Putative protein of unknown function					1.40665	1
Pa_1_16280	Putative protein of unknown function			2.49029			8
Pa_1_16290	Putative protein of unknown function					1.64027	5
Pa_1_1630	Putative GPI transamidase component PIG-U		-1.15443				Core
Pa_1_16300	Putative Glycoside Hydrolase Family 61	6.77646	2.95737	5.61598	3.12506		7
Pa_1_16310	Putative protein of unknown function					4.70729	3
Pa_1_16320	Putative protein of unknown function	1.80825	1.7104	2.00963	1.74208	4.71406	Orphan
Pa_1_16330	Putative D-arabinitol 2-dehydrogenase						10
Pa_1_16335	Putative protein of unknown function						Orphan
Pa_1_16340	Putative protein of unknown function	-1.97064	-2.75129		-2.04981		7
Pa_1_16350	Putative Glycoside Hydrolase Family 71					4.62995	6
Pa_1_16360	Putative dioxygenase					4.18204	4
Pa_1_16365	0	2.33598	3.40752	4.35833	3.97443	5.42481	6
Pa_1_16370	Putative C6 zinc finger domain protein			-6.1152			4
Pa_1_16380	Putative glutamyl-tRNA(Gln) amidotransferase subunit A						8
Pa_1_16390	Putative protein of unknown function		2.0074		2.16212		8
Pa_1_1640	Putative Pescadillo homolog		-4.45054	-2.09643	-3.49639	-4.09082	Core
Pa_1_16400	Putative copper transport protein		2.20555		2.04498	2.72828	8
Pa_1_16410	Putative Ferric reductase transmembrane component 4 precursor		2.30442		1.86686	3.11597	9
Pa_1_16420	Putative serine protease						8
Pa_1_16430	Putative protein of unknown function					5.23506	4
Pa_1_16432	Putative protein of unknown function					2.89593	Orphan
Pa_1_16440	Putative salicylate hydroxylase						8
Pa_1_16450	Putative agmatinase 1 precursor			1.28775		-1.82482	9
Pa_1_16455	Putative protein of unknown function						1
Pa_1_16458	Putative protein of unknown function						1
Pa_1_16480	Putative protein of unknown function						1
Pa_1_16490	Putative protein of unknown function						5
Pa_1_1650	Putative protein of unknown function					-1.63346	5
Pa_1_16500	Putative protein of unknown function	1.69877	2.47272		1.62645	1.86696	1
Pa_1_16505	Putative protein of unknown function						Orphan
Pa_1_16510	Putative protein of unknown function		-3.76407	-1.38416	-3.31434	-2.33175	7
Pa_1_16520	Putative protein of unknown function		1.84625	1.64463	1.88603	2.86389	4
Pa_1_16525	Putative protein of unknown function						Orphan
Pa_1_16530	Putative protein of unknown function						3
Pa_1_16540	Putative protein of unknown function		-1.6756		-1.76561	-2.39802	3
Pa_1_16550	Putative protein of unknown function					3.63041	6
Pa_1_16560	Putative peroxisomal membrane protein	1.58491		1.80137			8
Pa_1_16570	Putative protein of unknown function						Orphan
Pa_1_16580	Putative protein of unknown function		-1.89228		-1.61631	-1.82535	Core
Pa_1_16590	Putative protein of unknown function						Core
Pa_1_1660	Putative protein of unknown function					-2.33632	3
Pa_1_16600	Acidic cytosolic 60S ribosomal protein RplP2	-2.69457	-1.88438	-2.57581	-2.33039	-2.27669	Core
Pa_1_16610	Putative serine/threonine-protein kinase		-1.27283		-1.39681	-1.81663	Core
Pa_1_16620	Putative nucleotide exchange factor SIL1 precursor						Core
Pa_1_16630	Putative NADH-ubiquinone oxidoreductase					-1.28731	5
Pa_1_16640	Putative protein of unknown function						1
Pa_1_16650	S12 (=Rps15) cytosolic 40S ribosomal protein encoded by the AS1 gene	-2.81447	-2.2962	-2.33455	-2.25546	-1.92161	Core
Pa_1_16660	Putative Glycoside Hydrolase Family 53			1.8286			4
Pa_1_16670	Putative protein of unknown function						9
Pa_1_16680	Putative protein of unknown function	-2.4284	-3.76932	-2.0587	-3.35858	-2.78583	Orphan
Pa_1_16690	Putative Monothiol glutaredoxin-6 precursor						Core
Pa_1_1670	Putative isoleucyl-tRNA synthetase		-1.71718		-1.71895	-1.67865	Core
Pa_1_16700	Putative protein of unknown function						1
Pa_1_16705	Putative protein of unknown function						1
Pa_1_16710	Putative mitochondrial LSU ribosomal protein L49 precursor		-1.62899			-2.97888	Core
Pa_1_16720	Putative DNA-directed RNA polymerase II subunit RPB7						Core
Pa_1_16730	Putative protein of unknown function						Core
Pa_1_16740	Putative protein of unknown function		-1.75487	-1.66327	-1.50436	-1.22057	3
Pa_1_16750	Putative transcription factor FET5						Core
Pa_1_16760	Putative S-adenosylmethionine synthetase	-3.43124		-2.93629			Core
Pa_1_16770	Putative protein of unknown function						5
Pa_1_16780	Putative methylenetetrahydrofolate dehydrogenase [NAD+]	-1.53506	-1.71071	-1.92179	-1.67372	-2.69079	Core
Pa_1_16790	Putative protein of unknown function	-1.82468	-2.02151	-1.78049	-1.79273	-2.56836	5
Pa_1_1680	Putative ATP-dependent RNA helicase		-4.50847	-1.58716	-3.24205	-4.05947	Core
Pa_1_16800	Putative protein of unknown function						9
Pa_1_16810	Putative signal peptidase complex subunit SPC2	-1.12276					Core
Pa_1_16820	Putative protein of unknown function						Core
Pa_1_16825	Putative DNA-directed RNA polymerase III subunit RPC8					-1.53604	Core
Pa_1_16830	Putative protein of unknown function						3
Pa_1_16840	Putative vacuolar protein sorting/targeting protein PEP1 precursor					1.21604	Core
Pa_1_16850	Putative septation protein SUN4 precursor		-1.86575		-2.06245		Core
Pa_1_16860	Putative zinc finger protein					2.27798	10
Pa_1_16870	Putative diacylglycerol O-acyltransferase 2A	1.92389	1.59839	1.79303	1.59062	2.77166	Core
Pa_1_16880	Putative esterase lipase						9
Pa_1_1690	Putative protein of unknown function		1.913		2.02662	2.5283	7
Pa_1_16900	Putative protein of unknown function						9
Pa_1_16910	Putative nuclease S1 precursor					1.21957	7
Pa_1_16920	Putative protein of unknown function				-1.63943	-1.57726	6
Pa_1_16930	Putative protein of unknown function		-1.85399		-2.17905	-1.39376	2
Pa_1_16940	Putative protein of unknown function						Core
Pa_1_16950	Putative Mediator of RNA polymerase II transcription					1.29374	9
Pa_1_16960	Putative protein of unknown function						Orphan
Pa_1_16970	Putative protein of unknown function		-1.56311		-1.39777	-1.62076	6
Pa_1_16980	Putative protein of unknown function					-1.46486	5
Pa_1_16985	Putative protein of unknown function						1
Pa_1_16990	Putative protein of unknown function					1.58921	5
Pa_1_170	Putative protein of unknown function					1.31274	6
Pa_1_1700	Putative protein of unknown function						2
Pa_1_17000	Putative Woronin body major protein precursor HEX1		-1.41363		-1.40598	-1.64619	9
Pa_1_17010	Putative protein of unknown function						Core
Pa_1_17020	Putative protein of unknown function	2.65725		2.27999			4
Pa_1_17030	Putative 26S proteasome non-ATPase regulatory subunit 12					1.35975	Core
Pa_1_17040	Putative phosphoethanolamine N-methyltransferase					1.43903	8
Pa_1_17050	Putative sterigmatocystin 8-O-methyltransferase precursor					-1.28426	7
Pa_1_17060	Putative protein of unknown function						1
Pa_1_17065	Putative protein of unknown function						Orphan
Pa_1_17070	Putative multidrug resistance protein						10
Pa_1_17080	Putative protein of unknown function						4
Pa_1_17085	0					-2.23853	5
Pa_1_17090	Putative signal transduction histidine-protein kinase						10
Pa_1_1710	Putative vacuolar calcium ion transporter	2.75017	2.53747	2.28377	2.19194		9
Pa_1_17100	Putative phosphoribosylaminoimidazole-succinocarboxamide synthase						Core
Pa_1_17110	Putative candidapepsin-8 precursor						10
Pa_1_17120	Putative protein of unknown function		3.7682		3.97304		2
Pa_1_17130	Putative D-arabinono-1,4-lactone oxidase						Core
Pa_1_17140	Putative phosphoribosylaminoimidazole-succinocarboxamide synthase						5
Pa_1_17150	Putative protein of unknown function						5
Pa_1_17160	Putative Carbohydrate esterase						3
Pa_1_17165	0						10
Pa_1_17170	Putative G2-specific protein kinase nim-1				-1.26839	-1.0827	Core
Pa_1_17180	Putative protein of unknown function						Core
Pa_1_17185	0		1.22282				3
Pa_1_17190	Putative vacuolar ATP synthase 16 kDa proteolipid subunit 2						Core
Pa_1_1720	Putative lysyl-tRNA synthetase	-1.38866	-2.93278	-1.47124	-2.45043	-3.53623	Core
Pa_1_17200	Putative rho1 guanine nucleotide exchange factor 1						Core
Pa_1_17210	Putative protein of unknown function	2.4232	2.82207	2.96552	3.01578		1
Pa_1_17220	Putative protein of unknown function						3
Pa_1_17230	Putative Pre-mRNA-splicing factor 38A		-1.73444		-1.37677	-1.8199	8
Pa_1_17240	Putative mitochondrial glutamyl-tRNA(Gln) amidotransferase subunit A precursor						Core
Pa_1_17250	Putative protein of unknown function	2.81031	2.18896	2.87942	2.33712	2.38723	8
Pa_1_17260	Putative protein of unknown function						5
Pa_1_17270	Putative 4-coumarate--CoA ligase	1.51725	1.7643	3.10203	2.57201		10
Pa_1_17275	Putative protein of unknown function					-5.67416	Orphan
Pa_1_17280	Putative 2-methylcitrate dehydratase						Core
Pa_1_17290	Putative protein of unknown function						Core
Pa_1_1730	Putative mitochondrial import inner membrane translocase subunit tim-10						Core
Pa_1_17300	Putative transporter	-1.95802	-1.26203	-1.63706	-1.11978	-1.36252	9
Pa_1_17310	Putative protein of unknown function						10
Pa_1_17320	Putative G1/S-specific cyclin pas1	1.62927					Core
Pa_1_17330	Putative ATP-dependent RNA helicase SUB2						Core
Pa_1_17340	Putative ribonuclease P protein subunit p21						7
Pa_1_17350	Putative protein of unknown function						9
Pa_1_17360	Putative protein of unknown function						Orphan
Pa_1_17370	Putative phosphopantothenate--cysteine ligase					-1.81438	Core
Pa_1_17380	Putative mitochondrial inner membrane magnesium transporter MRS2 precursor		-1.80648		-1.71776	-2.27878	Core
Pa_1_17390	Putative rho1 guanine nucleotide exchange factor 3					1.73244	Core
Pa_1_1740	Putative protein similar to STB2 of Saccharomyces cerevisiae						Core
Pa_1_17400	Putative superoxide dismutase [Cu-Zn]			1.70933			Core
Pa_1_17410	Putative nuclease	-1.54048				-1.75178	8
Pa_1_17420	Putative transaldolase					-1.35039	Core
Pa_1_17430	Putative protein of unknown function	1.38328					Core
Pa_1_17440	Putative protein of unknown function		-1.18094			-1.10039	Core
Pa_1_17450	Putative protein of unknown function					-1.94074	4
Pa_1_17460	Putative protein of unknown function						8
Pa_1_17470	Putative protein of unknown function					-1.09465	Core
Pa_1_17480	Putative protein of unknown function		-2.41251		-2.511	-2.24683	5
Pa_1_17490	Putative protein of unknown function	1.73161		1.36103			2
Pa_1_175	Putative protein of unknown function						1
Pa_1_1750	Putative protein of unknown function						Core
Pa_1_17500	Putative protein of unknown function	1.35007	2.02102	1.37505	1.83561		10
Pa_1_17510	Putative phosphatidylinositol:UDP-GlcNAc transferase		-1.41003		-1.34931	-1.56858	Core
Pa_1_17520	Putative protein of unknown function						1
Pa_1_17530	Putative protein of unknown function						6
Pa_1_17550	Putative protein of unknown function		1.87246		1.65359		7
Pa_1_17553	Putative protein of unknown function						Orphan
Pa_1_17555	Putative protein of unknown function						Orphan
Pa_1_17560	Putative protein of unknown function						7
Pa_1_17570	Putative protein of unknown function					2.49059	8
Pa_1_17580	Putative protein of unknown function				-1.31549	-1.26255	1
Pa_1_17590	Putative protein of unknown function		-3.21393		-2.83246	-2.85129	Core
Pa_1_1760	Putative Glycoside Hydrolase Family 76						6
Pa_1_17600	Putative protein of unknown function						Core
Pa_1_17610	Putative protein of unknown function						5
Pa_1_17620	Putative nucleolar complex protein 4		-2.85282		-2.60672	-2.97327	Core
Pa_1_17630	Putative mitochondrial ATP synthase subunit 4 precursor					-1.49294	Core
Pa_1_17640	Putative protein of unknown function		-3.52045		-2.93583	-2.81774	Core
Pa_1_17650	Putative protein of unknown function	-1.49103		-1.26303		-1.52792	Core
Pa_1_17660	Putative ubiquinone biosynthesis protein					-1.76089	Core
Pa_1_17670	Putative ribosomal N-lysine methyltransferase		-1.7145	-1.67608	-2.0526	-2.36587	Core
Pa_1_17675	Putative protein of unknown function	-2.86688	-8.56213	-7.80116	-6.21383	-6.49822	1
Pa_1_17680	Putative protein of unknown function						2
Pa_1_17685	Putative protein of unknown function						2
Pa_1_17690	Putative Glycoside Hydrolase Family 55		1.73997				8
Pa_1_1770	Putative adenylate kinase						Core
Pa_1_17700	Putative sterigmatocystin biosynthesis monooxygenase					-2.79132	9
Pa_1_17710	Putative protein of unknown function						9
Pa_1_17720	Putative transcription initiation factor IIF subunit beta						Core
Pa_1_17730	Putative protein of unknown function		-1.82346		-1.84044	-2.24339	Core
Pa_1_17740	Putative endonuclease						Core
Pa_1_17750	Putative protein of unknown function						Core
Pa_1_17760	C2H2 zinc finger protein encoded by the fle1 (flexuosa) gene		-1.30385		-1.67719		Core
Pa_1_17770	Putative snRNP component prp10		-1.18819				Core
Pa_1_17780	Putative protein of unknown function						Core
Pa_1_17790	Putative protein of unknown function						3
Pa_1_1780	Putative protein of unknown function						Core
Pa_1_17800	Putative N-glycosylase/DNA lyase						Core
Pa_1_17810	Putative splicing factor U2AF 50 kDa subunit		-1.31951		-1.35103		Core
Pa_1_17820	Putative cytosolic 40S ribosomal protein Rps13	-2.97852	-2.63288	-2.42227	-2.32311	-2.38913	Core
Pa_1_17825	Putative protein of unknown function					-1.13398	Core
Pa_1_17830	Putative protein of unknown function						8
Pa_1_17840	Putative protein of unknown function	-1.98332	-2.17464	-2.18501	-1.93126	-1.21845	3
Pa_1_17860	Putative transcriptional activator HAP2						Core
Pa_1_17870	Putative U6 snRNA-associated Sm-like protein LSm2						Core
Pa_1_17880	Putative DNA cross-link repair protein pso2/snm1						Core
Pa_1_17890	Putative translation initiation factor 3 subunit 7	-1.47871	-2.04384	-1.85078	-1.90146	-1.5335	8
Pa_1_1790	Putative protein of unknown function					1.98877	8
Pa_1_17900	Putative protein of unknown function		1.4529		1.2973	1.68811	6
Pa_1_17905	0			1.55741	1.24779		8
Pa_1_17910	Putative Serine/Threonine-protein kinase						Core
Pa_1_17920	Putative inorganic phosphate transporter	1.53248					10
Pa_1_17930	Putative protein of unknown function			1.59215			7
Pa_1_17940	Putative protein of unknown function					1.67811	5
Pa_1_17942	Putative protein of unknown function					2.00099	2
Pa_1_17943	0						Orphan
Pa_1_17947	Putative protein of unknown function						2
Pa_1_17950	Putative protein of unknown function					7.9894	2
Pa_1_17960	Putative insecticidal toxin complex protein		5.70541		5.23075	5.23407	2
Pa_1_17970	Putative reductase					3.34314	7
Pa_1_17980	Putative reductase		3.36591		3.74159		10
Pa_1_17990	Putative mitochondrial medium-chain specific acyl-CoA dehydrogenase precursor		3.82885		4.4447		8
Pa_1_17995	0						1
Pa_1_180	Putative UV radiation resistance-associated gene protein						8
Pa_1_1800	Putative mitochondrial D-lactate dehydrogenase [cytochrome] precursor					-2.80911	Core
Pa_1_18000	Putative protein of unknown function					1.91231	1
Pa_1_18010	Putative adenine phosphoribosyltransferase						9
Pa_1_18020	Putative protein of unknown function					8.63424	1
Pa_1_18030	Putative tyrosinase					2.98264	7
Pa_1_18040	Putative protein of unknown function					2.26632	7
Pa_1_18045	Putative protein of unknown function					2.00003	1
Pa_1_18050	Putative protein of unknown function					2.52749	3
Pa_1_18060	Putative protein of unknown function					4.64006	3
Pa_1_18070	Putative NAD dependent epimerase/dehydratase					-1.55815	4
Pa_1_18080	Putative glutamine synthetase	-2.33085				-1.80901	10
Pa_1_18090	Putative protein of unknown function	1.68428			1.38416	-2.58788	6
Pa_1_1810	Putative glutamyl-tRNA(Gln) amidotransferase subunit A					-2.29551	9
Pa_1_18110	Putative protein of unknown function						2
Pa_1_18120	Putative helicase		1.23339			1.54332	10
Pa_1_18130	Putative protein of unknown function						5
Pa_1_18140	Putative mitochondrial J-type co-chaperone JAC1 precursor						Core
Pa_1_18150	Putative acetamidase						9
Pa_1_18160	Putative transporter						10
Pa_1_18170	Putative COP9 signalosome complex subunit 4						8
Pa_1_18180	Putative protein of unknown function		1.42877		1.49376	2.08727	3
Pa_1_18190	Putative mitochondrial cytochrome b2 precursor					-1.14748	10
Pa_1_1820	Putative protein of unknown function						3
Pa_1_18200	Putative protein of unknown function	-1.42435	-2.08871		-1.54134	-2.96221	5
Pa_1_18210	Putative protein of unknown function						6
Pa_1_18220	Putative proteasome component PRE4						Core
Pa_1_18230	Putative glucosamine--fructose-6-phosphate aminotransferase [isomerizing]	1.34887					Core
Pa_1_18240	Putative probable 26S protease subunit						Core
Pa_1_18250	Putative protein of unknown function	-1.2335				-1.57873	4
Pa_1_18260	Putative Zn-dependent hydrolase				1.6317		6
Pa_1_18270	Putative protein of unknown function					4.68406	1
Pa_1_18280	Putative protein of unknown function	4.46906		3.9278			1
Pa_1_18290	Putative protein of unknown function		5.39037		5.89434	6.00633	3
Pa_1_1830	Putative Glycosyltransferase Family 2	-1.30305	-2.1324		-1.96228	-2.1431	7
Pa_1_18300	Putative Glycosyltransferase Family 2		-6.74584		-6.61723	-4.6816	4
Pa_1_18310	Putative galactose oxidase precursor		-3.40959		-2.23481	-2.37963	7
Pa_1_18320	Putative protein of unknown function						3
Pa_1_18330	Putative Glycoside Hydrolase Family 2	2.49954	1.82868		2.01835	4.50218	6
Pa_1_18340	Putative protein of unknown function					2.54766	5
Pa_1_18350	Putative dehydrogenase						9
Pa_1_18360	Putative Cytochrome P450 protein						9
Pa_1_18370	Putative protein of unknown function		1.89466		1.67788	1.87584	3
Pa_1_1838	Putative protein of unknown function	3.59942					1
Pa_1_18380	Putative protein of unknown function			1.46026	1.51329		6
Pa_1_18390	Putative protein of unknown function	4.59673		3.20024		2.81701	5
Pa_1_1840	Putative protein of unknown function						2
Pa_1_18400	Putative protein of unknown function						9
Pa_1_18410	Putative protein of unknown function					3.92807	3
Pa_1_18418	Putative protein similar to conidiation-specific protein 13 of Neurospora crassa						2
Pa_1_18420	Putative protein of unknown function						8
Pa_1_18430	Putative protein of unknown function		-3.08175	-1.60502	-2.68164	-2.66702	10
Pa_1_18440	peroxisomal targeting signal 1 receptor encoded by the pex5 gene						Core
Pa_1_18450	Putative RNA exonuclease 1					-1.30528	Core
Pa_1_18460	Putative protein of unknown function					5.20357	2
Pa_1_18470	Putative protein of unknown function					4.33099	8
Pa_1_18480	Putative prefoldin subunit 5						Core
Pa_1_18485	Putative protein of unknown function					-1.50511	1
Pa_1_18490	Putative origin recognition complex subunit 1		-1.30037				Core
Pa_1_1850	Putative GPI-anchored wall transfer protein 1						Core
Pa_1_18500	Putative 26S proteasome regulatory subunit p28				1.11584		Core
Pa_1_18510	Putative pre-mRNA-splicing factor prp46		-1.38695		-1.14452		Core
Pa_1_18520	Putative TATA element modulatory factor						Core
Pa_1_18530	Putative alkaline phytoceramidase						Core
Pa_1_18540	Putative prefoldin subunit 1						Core
Pa_1_18550	Putative protein of unknown function						Core
Pa_1_18560	Putative mitochondrial carrier					-1.5238	Core
Pa_1_18570	Putative protein of unknown function						8
Pa_1_18580	Putative protein of unknown function				-1.0875	1.53006	2
Pa_1_18590	Putative protein of unknown function					2.37014	2
Pa_1_1860	Putative serine/threonine-protein kinase						Core
Pa_1_18600	Putative protein of unknown function	2.24721	2.27367	2.28545	2.49264		3
Pa_1_18610	Putative acyl-CoA dehydrogenase family member 10						8
Pa_1_18620	Putative cell cycle checkpoint protein RAD17						Core
Pa_1_18630	Putative protein of unknown function						8
Pa_1_18640	Putative ribulose-phosphate 3-epimerase						Core
Pa_1_18650	Putative cysteine desulfurase						6
Pa_1_18660	Putative PKHD-type hydroxylase	-1.44231	-1.8583	-1.6441	-1.9681	-1.47789	Core
Pa_1_18670	Putative protein of unknown function		1.46042		1.37194	1.95793	5
Pa_1_18680	Putative trans-sulfuration enzyme						Core
Pa_1_18690	Putative Carbohydrate Esterase Family 4						8
Pa_1_1870	Putative white collar 2 protein		1.2498				8
Pa_1_18700	Putative endopolyphosphatase						Core
Pa_1_18710	Putative protein of unknown function						7
Pa_1_18720	Putative protein of unknown function					3.76301	Orphan
Pa_1_18730	Putative protein of unknown function		-2.33622	-2.20463	-2.60373	-2.53787	6
Pa_1_18740	Putative translation machinery-associated protein 22	-1.18876					Core
Pa_1_18750	Putative protein of unknown function		-1.35198		-1.29542		5
Pa_1_18760	Putative 26S proteasome regulatory subunit RPN10						Core
Pa_1_18770	Putative trafficking protein particle complex subunit 4						Core
Pa_1_18780	Putative UDP-N-acetylglucosamine transporter						Core
Pa_1_18790	Putative AMP deaminase	1.47183				1.97799	Core
Pa_1_1880	Putative DNA repair protein RAD50						Core
Pa_1_18800	Putative cytoskeleton assembly control protein SLA1						Core
Pa_1_18810	Putative protein of unknown function						Core
Pa_1_18820	Putative protein of unknown function						5
Pa_1_18830	Putative anaphase-promoting complex subunit 2						Core
Pa_1_18840	Putative protein of unknown function	1.7776		1.41179		1.92179	9
Pa_1_18850	Putative casein kinase I isoform delta					1.74537	Core
Pa_1_18860	Putative protein of unknown function						Core
Pa_1_18865	Putative protein of unknown function						2
Pa_1_18870	Putative protein of unknown function		2.22477	1.41984	2.4889		7
Pa_1_18880	Putative protein of unknown function					1.66689	5
Pa_1_18890	Putative exosome complex exonuclease RRP40		-2.15925	-1.39642	-1.84731	-1.97201	Core
Pa_1_1890	Putative RNA-binding protein						8
Pa_1_18900	Putative ribosome-associated complex subunit SSZ1	-1.59392	-3.37819	-2.41859	-2.96207	-2.84491	Core
Pa_1_18910	Putative protein of unknown function						Core
Pa_1_18920	Putative ribonucleases P/MRP protein subunit POP1		-1.4198		-1.33006	-2.15724	Core
Pa_1_18930	Putative protein of unknown function						8
Pa_1_18940	Putative CAMP-dependent protein kinase catalytic subunit						10
Pa_1_18950	Putative GTPase-activating protein						Core
Pa_1_18960	Putative protein of unknown function	1.9919	1.54476	1.89593	1.91804	1.32644	1
Pa_1_18980	Putative protein of unknown function						3
Pa_1_18990	Putative 1-phosphatidylinositol-4,5-bisphosphate phosphodiesterase					1.32986	9
Pa_1_190	Putative protein of unknown function					1.64214	1
Pa_1_1900	Putative protein of unknown function						4
Pa_1_19000	Putative protein of unknown function						2
Pa_1_19010	Putative protein of unknown function						Orphan
Pa_1_19020	Putative protein of unknown function		-2.67064		-2.47731	-2.42326	Core
Pa_1_19030	Putative protein similar to Krev-1 of Neurospora crassa	-1.31487	-1.6783		-1.63224	-1.73239	Core
Pa_1_19040	Putative protein of unknown function						5
Pa_1_19050	Putative protein of unknown function	1.36428	2.22818	1.45585	1.97585	1.20189	4
Pa_1_19060	Putative nucleolar protein	-1.56392	-4.45743	-1.90616	-3.76697	-3.74457	Core
Pa_1_19070	Putative protein similar to RAC1 of Colletotrichum trifolii		-1.31074	-1.19174	-1.25789	-1.52986	10
Pa_1_19080	Putative protein of unknown function						5
Pa_1_19090	Putative COX1 assembly protein Shy1						Core
Pa_1_1910	Putative protein of unknown function						7
Pa_1_19100	Putative protein of unknown function						Core
Pa_1_19110	Putative protein of unknown function					-1.67792	Core
Pa_1_19120	Putative protein of unknown function		-2.20679		-2.3314	-1.88562	8
Pa_1_19130	Putative calcium channel						9
Pa_1_19140	Putative N5-glutamine methyltransferase						Core
Pa_1_19150	Putative small nuclear ribonucleoprotein	-1.09123	-1.38951		-1.1871		Core
Pa_1_19160	Putative protein of unknown function						Core
Pa_1_19170	Putative protein of unknown function		1.13957				4
Pa_1_19180	Putative protein of unknown function						6
Pa_1_19190	Putative serine/threonine-protein kinase						Core
Pa_1_1920	Putative sorting nexin-4					1.65423	Core
Pa_1_19200	Putative protein of unknown function					2.93568	1
Pa_1_19210	Putative nitrogen catabolic enzyme regulatory protein areA	-1.23796					Core
Pa_1_19220	Putative aldehyde dehydrogenase	-1.72173	-3.23912	-1.58843	-3.34378	-2.80869	Core
Pa_1_19230	Putative phospholipid-transporting ATPase					1.53809	Core
Pa_1_19240	Putative protein of unknown function		-1.11525			2.66453	5
Pa_1_19250	Putative vacuolar ATP synthase subunit E						Core
Pa_1_19260	Putative protein of unknown function						9
Pa_1_19270	PaPls1 tetraspanin encoded by the PaPls1 gene						6
Pa_1_19280	Putative pheromone receptor transcription factor						Core
Pa_1_19290	Putative protein of unknown function		2.44584		2.30338		7
Pa_1_1930	Putative KEX1 protease precursor						Core
Pa_1_19300	Putative protein of unknown function						9
Pa_1_19310	Putative glyoxysomal malate synthase	3.97989	1.43885	2.76544	1.28409		Core
Pa_1_19320	Putative mitochondrial fumarate hydratase precursor					-1.43015	Core
Pa_1_19330	Putative serine/threonine-protein kinase					-1.65701	Core
Pa_1_19340	Putative structural maintenance of chromosomes protein				-1.0499		Core
Pa_1_19345	Putative protein of unknown function	5.83998	3.03863	5.56492	3.00756	2.50941	3
Pa_1_19350	Putative DNA repair protein rad16	1.81942		1.71743			Core
Pa_1_19355	Putative protein of unknown function	3.89872		3.71247	1.27274		1
Pa_1_19360	Putative WASP-like protein las17p						Core
Pa_1_19370	Putative cytosolic translation initiation factor 1A						Core
Pa_1_19380	Putative protein of unknown function		-1.51038		-1.53206		1
Pa_1_19390	Putative chitin biosynthesis protein CHS5					1.31998	Core
Pa_1_1940	Putative protein of unknown function						Core
Pa_1_19400	Putative protein of unknown function	1.57982					7
Pa_1_19410	Putative protein of unknown function						2
Pa_1_19420	Putative helicase		-1.40788		-1.57425		Core
Pa_1_19430	Putative protein of unknown function	-2.37893	-2.11844	-2.54011	-1.90761	-2.81301	7
Pa_1_19440	Putative DNA methylase essential for RIP	2.37638	1.73592	1.6713	1.53403		7
Pa_1_19450	Putative protein of unknown function					1.83234	4
Pa_1_19460	Putative Glycoside Hydrolase Family 76					2.23677	Core
Pa_1_19470	Putative protein of unknown function						1
Pa_1_19480	Putative protein of unknown function					2.14157	Core
Pa_1_19490	Putative protein of unknown function		-1.16507				5
Pa_1_1950	Putative protein of unknown function					2.47824	2
Pa_1_19500	Putative protein of unknown function						6
Pa_1_19520	Putative acyl-protein thioesterase 1						Core
Pa_1_19530	Putative dioxygenase					-2.50679	8
Pa_1_19540	Putative transporter			1.81557		3.9203	10
Pa_1_19550	Putative ferric reductase transmembrane component						Core
Pa_1_19560	Putative protein of unknown function					-2.02614	9
Pa_1_19570	Putative oxidoreductase					-1.71088	Core
Pa_1_19580	Putative TATA-binding protein-associated phosphoprotein						Core
Pa_1_19590	Putative protein of unknown function						6
Pa_1_1960	Putative protein of unknown function						Orphan
Pa_1_19600	Putative palmitoyltransferase						Core
Pa_1_19610	Putative tRNA wybutosine-synthesizing protein 3		-1.56839			-3.0309	Core
Pa_1_19620	Putative protein of unknown function		-1.23871		-1.18196	-1.82665	Core
Pa_1_19630	Putative ferric reductase transmembrane component					2.72928	9
Pa_1_19640	Putative 2-isopropylmalate synthase		-1.71745		-1.53149	-1.91336	Core
Pa_1_19650	Putative importin subunit beta-1						Core
Pa_1_19660	Putative protein of unknown function						4
Pa_1_19670	Putative protein of unknown function		-1.12921			-1.68171	Core
Pa_1_19680	Putative protein of unknown function						4
Pa_1_19690	Putative protein of unknown function					-1.48201	7
Pa_1_1970	Putative Glycoside Hydrolase Family 79				1.94199		6
Pa_1_19700	Putative phosphoadenosine phosphosulfate reductase	-2.54953		-2.34907		-2.91546	Core
Pa_1_19710	Putative phosphoserine phosphatase					-1.55278	Core
Pa_1_19720	Translation elongation factor 1 (eEF1A) encoded by the AS4 gene	-1.56148	-1.47308	-2.00058	-1.41597		Core
Pa_1_19740	Putative transporter						9
Pa_1_19750	Putative sphingoid long-chain base transporter		6.65316		6.14017		9
Pa_1_19760	Putative sterol esterase	1.62429	1.73567		1.55311		Core
Pa_1_19770	Putative protein of unknown function	1.44498		1.5657			3
Pa_1_19780	Putative cytosolic 40S ribosomal protein Rps30 isoform 1	-2.20898	-2.01868	-2.2527	-1.7551	-1.47747	Core
Pa_1_19790	Putative protein of unknown function					-1.20667	8
Pa_1_1980	Putative succinate-semialdehyde dehydrogenase [NADP+]	1.89641	1.85703	1.73551	1.7288		Core
Pa_1_19800	Putative protein of unknown function						5
Pa_1_19810	Putative protein of unknown function						4
Pa_1_19820	Putative Pre-rRNA-processing protein ipi-1	-1.45947	-2.65976	-1.41389	-2.5269	-3.55298	Core
Pa_1_19830	Putative ATP-dependent RNA helicase						10
Pa_1_19840	Putative transporter						Core
Pa_1_19850	Putative protein of unknown function						5
Pa_1_19860	Putative protein of unknown function	1.75563				-1.87957	3
Pa_1_19870	Putative protein of unknown function						8
Pa_1_19880	Putative glutamyl-tRNA(Gln) amidotransferase subunit A						9
Pa_1_1990	Putative protein of unknown function	-1.34939		-1.3611		-1.43599	5
Pa_1_19900	Putative RNA-dependent RNA polymearse						8
Pa_1_19910	Putative mitochondrial D-lactate dehydrogenase [cytochrome] precursor						9
Pa_1_19920	Putative protein of unknown function		5.5032				1
Pa_1_19930	Putative cytosolic 40S ribosomal protein Rps4	-2.70427	-2.39476	-2.40924	-2.31477	-2.01904	Core
Pa_1_19940	Putative protein of unknown function	1.68748		1.27099			7
Pa_1_19950	Putative Glycoside Hydrolase Family 18						8
Pa_1_19960	Putative protein of unknown function						Core
Pa_1_19970	Putative protein of unknown function	2.06156		2.02498			4
Pa_1_19980	Putative protein of unknown function						5
Pa_1_19990	Putative protein of unknown function						8
Pa_1_20	Putative esterase						6
Pa_1_200	Putative protein of unknown function			1.4395			2
Pa_1_2000	Putative signal transduction histidine-protein kinase						10
Pa_1_20000	Putative protein of unknown function					-1.80559	5
Pa_1_20010	Putative protein of unknown function						1
Pa_1_20020	Putative non-structural maintenance of chromosome element 4						Core
Pa_1_20030	Putative phosphatidylinositol 3-kinase						Core
Pa_1_20040	Putative mitochondrial trans-2-enoyl-CoA reductase precursor		-1.6173			-2.43249	Core
Pa_1_20050	Putative protein of unknown function				-1.20954		3
Pa_1_20060	Putative ubiquitin-conjugating enzyme E2-						Core
Pa_1_20070	Putative protein of unknown function						Core
Pa_1_20080	Putative protein of unknown function				1.54231		9
Pa_1_20090	Putative protein of unknown function	2.76564		2.54782			3
Pa_1_2010	Putative protein of unknown function			-1.37969			5
Pa_1_20100	Putative mitochondrial isovaleryl-CoA dehydrogenase precursor	2.02573	1.63091	1.82974	1.90473	1.66408	9
Pa_1_20110	Putative mitochondrial methylcrotonoyl-CoA carboxylase beta chain precursor	2.20064	1.41898	1.88706	1.58386	2.39825	8
Pa_1_20120	Putative D-arabinitol 2-dehydrogenase [ribulose-forming]	-2.4752	-1.64816	-2.19696	-1.31651	-3.03148	10
Pa_1_20130	Putative protein of unknown function						3
Pa_1_20140	Putative protein of unknown function	1.92851	1.21959	1.82991			4
Pa_1_20150	Putative protein of unknown function						5
Pa_1_20160	Putative histone deacetylase complex subunit cti6						Core
Pa_1_20170	Putative mitochondrial GTPase 1		-1.53794			-2.8621	Core
Pa_1_20180	rmp1 protein involved in nucleus-mitochondria cross-talk encoded by the rpm1 gene		-2.70115		-2.28623	-2.89345	4
Pa_1_20190	Putative protein of unknown function			-1.28475			Core
Pa_1_2020	Putative protein of unknown function	3.48604					1
Pa_1_20200	Putative protein of unknown function						8
Pa_1_20210	Putative protein of unknown function						3
Pa_1_20220	Putative pH-response regulator protein palI/RIM9		-1.13135				Core
Pa_1_20230	Putative protein of unknown function	1.63329	1.81821	1.25144	1.54689		9
Pa_1_20240	Putative protein of unknown function		-1.82999		-2.00109		10
Pa_1_20250	Putative protein of unknown function						3
Pa_1_20260	Putative protein of unknown function						5
Pa_1_20270	Putative sulfate adenylyltransferase	-2.11398	-1.41255	-1.52484	-1.4587	-3.70106	Core
Pa_1_20280	Putative protein of unknown function						Core
Pa_1_20290	Putative protein of unknown function	5.3951	3.46029	4.40145	3.32152	2.36877	Core
Pa_1_2030	Putative protein of unknown function	5.24901	3.07228	4.33929	3.93928		Orphan
Pa_1_20300	Putative protein of unknown function						Core
Pa_1_20310	Putative protein of unknown function						1
Pa_1_20320	Putative protein of unknown function						3
Pa_1_20330	Putative coatomer subunit gamma						Core
Pa_1_20340	Putative choline/ethanolaminephosphotransferase						Core
Pa_1_20350	Putative protein of unknown function						Core
Pa_1_20360	Putative flavin carrier protein 2 precursor						9
Pa_1_20370	Putative hydroxyquinol 1,2-dioxygenase						8
Pa_1_20380	Putative methyltransferase						Core
Pa_1_20390	Putative cytosolic translation initiation factor eIF-1						Core
Pa_1_2040	Putative protein of unknown function	4.62421	3.47223	2.956	3.18234	2.50196	5
Pa_1_20400	Putative protein of unknown function						4
Pa_1_20410	Putative protein of unknown function					-1.94542	4
Pa_1_20413	Putative protein of unknown function						1
Pa_1_20414	Putative protein of unknown function						1
Pa_1_20415	Putative protein of unknown function	-3.90521		-3.47278			1
Pa_1_20420	Putative protein of unknown function	-1.52895	-1.39806				6
Pa_1_20430	Putative protein of unknown function						Core
Pa_1_20440	Putative mitochondrial complex I intermediate-associated protein 30 precursor					-1.3229	8
Pa_1_2045	Putative protein of unknown function						3
Pa_1_20450	Putative protein of unknown function					1.63203	5
Pa_1_20460	Putative protein of unknown function						8
Pa_1_20470	Putative protein of unknown function						1
Pa_1_20480	Putative protein of unknown function						6
Pa_1_20490	Putative protein of unknown function						6
Pa_1_205	Putative protein of unknown function			2.83864			1
Pa_1_2050	Putative Glycoside Hydrolase Family 37	2.4493		2.24856			10
Pa_1_20500	Putative protein of unknown function	1.21575		1.33105	1.13291		4
Pa_1_20510	Putative protein of unknown function	2.39869	2.24051	2.58469	2.05827	3.37185	10
Pa_1_20520	Putative protein of unknown function					-1.4094	6
Pa_1_20530	Putative cytosolic 60S ribosomal protein Rpl37	-2.70259	-2.84722	-2.66188	-2.56324	-2.32949	Core
Pa_1_20540	Putative valyl-tRNA synthetase						Core
Pa_1_20550	Putative protein of unknown function						9
Pa_1_20560	Putative anaphase-promoting complex subunit 5						7
Pa_1_20570	Putative cytochrome c oxidase polypeptide VIa						Core
Pa_1_20580	Putative DNA-(apurinic or apyrimidinic site) lyase 2					1.63458	Core
Pa_1_20590	MAT+ sexual cell fertilization-promoting factor encoded by the FPR1 gene						10
Pa_1_206	Putative protein of unknown function						6
Pa_1_2060	Putative alanine racemase					-1.41591	Core
Pa_1_20600	Putative endocytosis protein end4						Core
Pa_1_20610	Putative autophagy-related protein 3	1.72511	2.00092	2.06747	2.22929	2.69697	Core
Pa_1_20620	Putative pre-mRNA-splicing factor cwc-24						Core
Pa_1_20630	Ami1 nuclear positioning protein encoded by the ami1 gene						9
Pa_1_20640	Putative protein of unknown function						1
Pa_1_20650	Putative DNA polymerase zeta catalytic subunit						Core
Pa_1_20660	Putative pre-mRNA-splicing factor slu-7						Core
Pa_1_20670	S7 (=Rps9) cytosolic 40S ribosomal protein encoded by the su12 gene	-2.9943	-2.57772	-2.67546	-2.54573	-2.33952	Core
Pa_1_20680	Putative cytosolic 60S ribosomal protein Rpl21	-2.6254	-2.02442	-2.26106	-1.98999	-1.9719	Core
Pa_1_20690	Putative protein of unknown function
Pa_1_2070	Putative protein of unknown function						8
Pa_1_20700	Putative protein of unknown function		1.19011			1.482	Core
Pa_1_20710	Putative protein of unknown function						1
Pa_1_20720	Putative IMP-specific 5'-nucleotidase 1						Core
Pa_1_20730	Putative protein of unknown function						3
Pa_1_20740	Putative protein of unknown function	7.95129		6.46625			1
Pa_1_20750	Putative protein of unknown function						Orphan
Pa_1_20760	Putative serine/threonine-protein kinase						Core
Pa_1_20770	Putative importin			-1.64974	-1.33613		Core
Pa_1_20780	Putative protein of unknown function						5
Pa_1_20790	Putative N-acetyltransferase						Core
Pa_1_2080	Putative protein of unknown function						8
Pa_1_20800	Putative palmitoyltransferase		1.17827				Core
Pa_1_20810	Putative protein of unknown function		-2.10249			5.54422	1
Pa_1_20820	Putative histone-lysine N-methyltransferase						10
Pa_1_20825	Putative protein of unknown function						1
Pa_1_20830	Putative U6 snRNA-associated Sm-like protein LSm7						Core
Pa_1_20840	Putative PAB-dependent poly(A)-specific ribonuclease subunit PAN3						Core
Pa_1_20850	Putative protein of unknown function						Core
Pa_1_20860	Putative protein of unknown function		1.47275		1.41812	1.1711	5
Pa_1_20870	Putative protein of unknown function						2
Pa_1_20880	Putative protein of unknown function						3
Pa_1_20890	Putative protein of unknown function	1.47793	2.54294	1.77319	2.36273	1.37408	Core
Pa_1_2090	Putative glutaminyl-peptide cyclotransferase						Core
Pa_1_20900	Putative protein of unknown function						5
Pa_1_20910	Putative protein of unknown function						Orphan
Pa_1_20920	Putative protein of unknown function						7
Pa_1_20930	Putative ubiquitin carboxyl-terminal hydrolase 6						Core
Pa_1_20940	Putative ARP2/3 complex 20 kDa subunit						Core
Pa_1_20950	Putative protein of unknown function				2.57755		6
Pa_1_20960	Putative mitochondrial carrier protein RIM2		-2.65654		-2.39062	-2.84578	Core
Pa_1_20970	Putative sorting nexin-3						Core
Pa_1_20980	Putative pre-mRNA-splicing factor sap114						Core
Pa_1_20990	Putative Glycosyltransferase Family 39						Core
Pa_1_210	Putative protein of unknown function						Core
Pa_1_2100	Putative choline/ethanolaminephosphotransferase		-1.36471	-1.39255	-1.33602	-1.38409	9
Pa_1_21000	Putative protein of unknown function		-1.67431				3
Pa_1_21010	Putative protein of unknown function	-1.97517	-1.71481	-1.32311	-1.28006	1.561	2
Pa_1_21018	0						6
Pa_1_21020	Putative lipase	1.29185					7
Pa_1_21030	Putative glucosamine 6-phosphate N-acetyltransferase						Core
Pa_1_21040	Putative protein of unknown function					3.08455	1
Pa_1_21050	Putative protein of unknown function					2.11523	4
Pa_1_21060	Putative 2-deoxy-D-gluconate 3-dehydrogenase					-1.44438	10
Pa_1_21070	Putative sorbitol dehydrogenase					-1.64587	10
Pa_1_21080	Putative reductase						Core
Pa_1_21090	Putative protein similar to integral membrane protein sed5 of Schizosaccharomyces pombe						Core
Pa_1_2110	Putative protein of unknown function		-1.90541		-1.7419	-1.60928	6
Pa_1_21100	Putative protein of unknown function						4
Pa_1_21110	Putative protein of unknown function						2
Pa_1_21113	Putative protein of unknown function					-1.68193	5
Pa_1_21116	Putative protein of unknown function		1.8716		1.89455		Orphan
Pa_1_21120	Putative guanine nucleotide exchange factor		1.71563		1.35676		Core
Pa_1_21130	Putative protein similar to protein hob1 of Schizosaccharomyces pombe						9
Pa_1_21140	Putative protein of unknown function						5
Pa_1_21150	Putative protein of unknown function					2.9353	2
Pa_1_21160	Putative protein of unknown function	1.7634		1.4588		1.91378	3
Pa_1_21170	Putative tRNA-specific adenosine deaminase						Core
Pa_1_21180	Putative protein of unknown function					-1.41759	7
Pa_1_21190	Putative protein of unknown function						6
Pa_1_2120	Putative glycosyltransferase						Core
Pa_1_21200	Putative protein of unknown function	1.69053	1.25983		1.11675	1.23605	3
Pa_1_21210	Putative protein of unknown function	2.73009		2.14396		3.17744	5
Pa_1_21220	Putative protein of unknown function	-2.3438	-3.73787	-2.12698	-2.32156	5.80762	Orphan
Pa_1_21230	Putative protein of unknown function						Core
Pa_1_21240	Putative protein of unknown function						8
Pa_1_21250	Putative protein of unknown function		-2.75925		-2.27511		Core
Pa_1_21260	Putative response regulator mcs4						9
Pa_1_21270	Putative protein of unknown function					1.22819	2
Pa_1_21280	Putative protein of unknown function					2.87159	3
Pa_1_21290	Putative homogentisate 1,2-dioxygenase		2.12285		2.30411		7
Pa_1_2130	Putative protein of unknown function				-1.30303		4
Pa_1_21300	Putative protein of unknown function						Core
Pa_1_21310	Putative protein of unknown function			1.456			Core
Pa_1_21320	Putative protein of unknown function		-1.26011	-1.38822	-1.22936		1
Pa_1_21330	Putative protein of unknown function	2.93174		2.86338		3.40523	1
Pa_1_21340	Putative protein of unknown function		-1.21382			4.05292	5
Pa_1_21350	Putative protein of unknown function					3.86977	1
Pa_1_21360	Putative Carbohydrate Esterase Family 3					4.03221	4
Pa_1_21370	Putative protein of unknown function		1.53189		1.57934		2
Pa_1_21380	Putative protein of unknown function						4
Pa_1_21390	Putative protein of unknown function	2.2535		2.20449			Orphan
Pa_1_2140	Putative heavy metal tolerance protein precursor		1.26411				10
Pa_1_21400	Putative protein of unknown function						Core
Pa_1_21410	Putative protein of unknown function						4
Pa_1_21420	Putative protein of unknown function						6
Pa_1_21425	Putative protein of unknown function						2
Pa_1_21430	Putative Carbohydrate Esterase Family 5						6
Pa_1_21440	Putative Cytochrome P450 protein		4.71609	1.79954	3.99514	1.69259	6
Pa_1_21445	Putative protein of unknown function	-5.15551	-4.70336	-2.96964	-4.65768	-3.94818	2
Pa_1_21450	Putative Glycoside Hydrolase Family 18	-1.65301		-1.22849	-1.31227	-1.13454	10
Pa_1_21460	Putative protein of unknown function	-3.31115	-1.93276	-2.57935	-2.50961	-2.6604	4
Pa_1_21465	Putative protein of unknown function						3
Pa_1_21470	Putative protein of unknown function	-1.68822				3.05775	1
Pa_1_21473	Putative protein of unknown function	-2.96224	-2.31863		-2.09384	-3.04974	Orphan
Pa_1_21475	Putative protein of unknown function						2
Pa_1_21480	Putative protein of unknown function		1.73547	2.03408		3.19982	2
Pa_1_21490	Putative protein of unknown function						6
Pa_1_2150	Putative import inner membrane translocase subunit tim44		-1.45259		-1.34044	-1.86	Core
Pa_1_21500	Putative protein of unknown function				3.36538		4
Pa_1_21510	Putative protein of unknown function						2
Pa_1_21515	Putative protein of unknown function						1
Pa_1_21520	Putative protein of unknown function					1.34492	2
Pa_1_21530	Putative protein of unknown function					2.82285	2
Pa_1_21540	Putative protein of unknown function					2.90105	5
Pa_1_21560	Putative protein of unknown function					1.32509	7
Pa_1_21570	Putative protein of unknown function						5
Pa_1_21590	Putative protein of unknown function				-1.52625	2.27899	2
Pa_1_21595	Putative protein of unknown function						2
Pa_1_2160	Putative protein of unknown function		-1.26595			-2.00303	Core
Pa_1_21600	Putative protein of unknown function						Orphan
Pa_1_21610	Putative short chain dehydrogenase/reductase						9
Pa_1_21640	Putative protein of unknown function						5
Pa_1_21650	Putative protein of unknown function						4
Pa_1_21670	Putative protein of unknown function				1.75311	5.72802	3
Pa_1_21680	Putative protein of unknown function					-8.75331	1
Pa_1_21690	Putative vacuolar calcium ion transporter		1.36755		1.26594	1.2529	9
Pa_1_21695	Putative protein of unknown function					1.38271	Orphan
Pa_1_2170	Putative mitochondrial chaperone		-1.75985		-1.36342	-1.98556	Core
Pa_1_21700	Putative tyrosinase	-2.31199	-3.95443		-3.31167	-3.87408	7
Pa_1_21710	Putative protein of unknown function
Pa_1_21720	Putative protein of unknown function						2
Pa_1_21725	Putative protein of unknown function						1
Pa_1_21727	Putative protein of unknown function						1
Pa_1_21730	Putative protein of unknown function						3
Pa_1_21740	Putative protein of unknown function						4
Pa_1_21750	Putative gentisate 1,2-dioxygenase						4
Pa_1_21760	Putative protein of unknown function						3
Pa_1_21770	Putative hydrolase						9
Pa_1_21780	Putative quinone oxidoreductase						Core
Pa_1_21790	Putative hydrolase						9
Pa_1_2180	Putative protein of unknown function						7
Pa_1_21800	Putative protein of unknown function	2.99846		2.26403	1.81589	4.34535	3
Pa_1_21810	Putative transcriptional activator						9
Pa_1_21820	Putative carboxylesterase		1.82868				9
Pa_1_21830	Putative biphenyl-2,3-diol 1,2-dioxygenase						3
Pa_1_21840	Putative protein of unknown function						5
Pa_1_21850	Putative protein of unknown function					3.85148	7
Pa_1_21860	Putative protein of unknown function					4.43635	5
Pa_1_21870	Putative protein of unknown function					3.17615	2
Pa_1_21880	Putative protein of unknown function		-1.04629		-1.23359		3
Pa_1_21890	Putative calpain			-1.98734			6
Pa_1_2190	Putative protein of unknown function					-1.65409	Core
Pa_1_21900	Putative Glycoside Hydrolase Family 61		1.51631		1.48188		7
Pa_1_21910	Putative glutathione S-transferase	1.91075	2.94175	3.38255	3.029		7
Pa_1_21920	Putative PEX16 peroxisomal biogenesis factor 16						8
Pa_1_21930	Putative protein of unknown function		2.12283				5
Pa_1_21940	Putative protein of unknown function						4
Pa_1_21950	Putative dioxygenase		6.84505	2.34758	6.35598		6
Pa_1_21960	Putative vanillyl-alcohol oxidase		2.04234		1.90765		8
Pa_1_21970	Putative GMC oxidoreductase: peroxisomal alcohol oxidase (AOD) involved in methanol metabolism						9
Pa_1_21980	Putative transcriptional activator						Core
Pa_1_21990	Putative protein of unknown function		-2.96851		-2.71119	-3.41123	3
Pa_1_220	Putative protein of unknown function					1.19733	8
Pa_1_2200	Putative E3 ubiquitin-protein ligase						Core
Pa_1_22000	Putative vacuolar protein-sorting-associated protein					1.32802	Core
Pa_1_22010	Putative helicase						Core
Pa_1_22020	Putative chromosome segregation in meiosis protein 3		-1.64399	-1.79403	-1.39119		Core
Pa_1_22030	Putative NADH-ubiquinone oxidoreductase 21 kDa subunit						8
Pa_1_22040	Putative Glycoside Hydrolase Family 61						7
Pa_1_2205	Putative serine/threonine-protein phosphatase 2A						Core
Pa_1_22050	Putative protein of unknown function						3
Pa_1_22060	Putative protein of unknown function						8
Pa_1_22070	Putative protein of unknown function						6
Pa_1_22080	Putative protein of unknown function						6
Pa_1_22090	Putative protein of unknown function						Core
Pa_1_2210	Putative protein of unknown function						Core
Pa_1_22100	Putative protein of unknown function	4.11335	2.73078	3.42242	2.48172	1.81982	3
Pa_1_22110	Putative protein of unknown function						9
Pa_1_22120	Putative NAD(P)H-dependent oxidoreductase	6.29321		4.04331			10
Pa_1_22130	Putative protein of unknown function	1.7587	1.72912	1.78567	1.65362	3.31879	Core
Pa_1_22140	Putative protein of unknown function					1.74033	5
Pa_1_22150	Putative Glycoside Hydrolase Family 61					2.57417	5
Pa_1_22160	Putative lactonohydrolase					1.24352	7
Pa_1_22170	Putative Carbohydrate Esterase Family 12						9
Pa_1_22180	Putative protein of unknown function	2.94017	1.41102	2.91828	1.17616		2
Pa_1_22185	Putative protein of unknown function	1.70648		2.14689		3.50363	2
Pa_1_22190	Putative sphingosine N-acyltransferase	-2.41017	-2.6864	-2.13474	-3.0892	-2.0848	10
Pa_1_2220	Putative protein of unknown function						Core
Pa_1_22200	Putative protein of unknown function						Core
Pa_1_22210	Putative protein of unknown function						Core
Pa_1_22220	Putative septin homolog spn3		-1.72873		-1.84046		Core
Pa_1_22230	Putative Ribonuclease						9
Pa_1_22240	Putative protein of unknown function			1.37834		1.96589	Core
Pa_1_22250	Putative dynein 1 light intermediate chain 1						8
Pa_1_22260	Putative protein of unknown function		1.22732				6
Pa_1_22270	Putative protein of unknown function		-1.97701		-1.80286	-2.11118	9
Pa_1_22280	Putative NADH-ubiquinone oxidoreductase subunit						8
Pa_1_22290	Putative nucleoporin		-1.80546		-1.48149		Core
Pa_1_2230	HOM4 Homeobox protein encoded by hom4		-1.68609	-1.36831	-1.72569		7
Pa_1_22300	Putative glycine dehydrogenase			-1.49253		2.02235	Core
Pa_1_22310	Putative protein of unknown function					-2.08277	Core
Pa_1_22320	Putative protein of unknown function					7.46284	3
Pa_1_22330	Putative protein of unknown function		1.31127		1.17998		1
Pa_1_22340	Putative protein of unknown function		1.30859		1.36593		3
Pa_1_22350	Putative alcohol dehydrogenase						10
Pa_1_22360	Putative protein of unknown function						3
Pa_1_22370	Putative protein of unknown function	4.17582		3.6458			4
Pa_1_22375	Putative protein of unknown function						1
Pa_1_22390	Putative protein of unknown function					6.83593	2
Pa_1_2240	Putative protein of unknown function					2.07512	Orphan
Pa_1_22400	Putative protein of unknown function					3.87032	2
Pa_1_22410	Putative protein of unknown function				1.46925	1.61032	5
Pa_1_22420	Putative protein of unknown function					2.51594	6
Pa_1_22440	Putative protein of unknown function	3.51694	1.75143	2.73701			6
Pa_1_22450	Putative protein of unknown function		-4.59776	-1.48321	-3.39913	-3.78169	Core
Pa_1_22460	Putative protein of unknown function						Core
Pa_1_22470	Putative mediator of RNA polymerase II transcription subunit 4						4
Pa_1_22480	Putative protein of unknown function					-1.38714	4
Pa_1_22490	Putative Glycosyltransferase Family 59					-1.49421	Core
Pa_1_2250	Putative Glycoside Hydrolase Family 18						10
Pa_1_22500	Putative protein of unknown function						5
Pa_1_22505	Putative protein of unknown function						Orphan
Pa_1_22510	Putative protein of unknown function		5.88745		5.97327		3
Pa_1_22520	Putative dihydropteroate synthase	-1.73367					Core
Pa_1_22530	Putative 2-nitropropane dioxygenase						9
Pa_1_22540	Putative protein of unknown function					3.31926	4
Pa_1_22550	Putative protein of unknown function	2.78776	1.92252	2.01867	1.65371	1.26947	Core
Pa_1_22560	Putative protein of unknown function						10
Pa_1_22570	Putative protein of unknown function						3
Pa_1_22580	Putative protein of unknown function					-1.23465	7
Pa_1_22590	Putative histidinol-phosphate aminotransferase					-2.01777	Core
Pa_1_2260	Putative deubiquitination-protection protein		1.20657			1.55881	Core
Pa_1_22600	Putative Glycoside Hydrolase Family 76	-1.40019	-1.56459		-1.56743		8
Pa_1_22610	Putative protein of unknown function						3
Pa_1_22615	Putative protein of unknown function						3
Pa_1_22620	Putative large-conductance mechanosensitive channel	1.96588	1.26821	1.47331	1.22106		4
Pa_1_22630	Putative DNA topoisomerase 2		-1.85024		-1.88788		Core
Pa_1_22640	Putative protein of unknown function						6
Pa_1_22650	Putative protein of unknown function		-1.68376	-1.31577	-1.40638	-2.62304	Core
Pa_1_22660	Putative drug efflux system protein			-1.36878	-1.64016	-2.45355	9
Pa_1_22665	Putative protein of unknown function						1
Pa_1_22670	Putative inositol monophosphatase					-1.44686	Core
Pa_1_22680	Putative protein of unknown function						4
Pa_1_22690	Putative 3-phytase A precursor						9
Pa_1_2270	Putative protein of unknown function					-1.67163	9
Pa_1_22700	Putative protein of unknown function					2.00665	3
Pa_1_22710	Putative translocation protein SEC62	-1.35392		-1.4217			Core
Pa_1_22720	Putative tyrosyl-DNA phosphodiesterase						Core
Pa_1_22730	Putative protein of unknown function						Core
Pa_1_22740	Putative protein of unknown function					1.76307	3
Pa_1_22750	Putative protein of unknown function					2.12781	10
Pa_1_22760	Putative protein of unknown function		2.04447		2.10409		Core
Pa_1_22770	Putative NADH dehydrogenase	1.91056	2.83167		2.42969		8
Pa_1_22780	Putative protein similar to Protein END3 of Saccharomyces cerevisiae						Core
Pa_1_22790	Putative protein of unknown function					2.21555	1
Pa_1_2280	Putative UDP-N-acetylglucosamine pyrophosphorylase					1.4755	Core
Pa_1_22800	Putative Glycosyltransferase	2.53271					3
Pa_1_22810	Putative protein of unknown function						4
Pa_1_22820	Putative N(2),N(2)-dimethylguanosine tRNA methyltransferase		-2.22149		-1.91312	-1.75405	Core
Pa_1_22830	Putative protein of unknown function						7
Pa_1_22840	Putative high-affinity glucose transporter						10
Pa_1_22850	Putative histone acetyltransferase GCN5					2.95154	10
Pa_1_22860	Putative protein of unknown function	1.34733		1.66389			10
Pa_1_22870	Putative protein of unknown function		-1.92279		-2.17759		3
Pa_1_22880	Putative protein of unknown function				-1.35066		Core
Pa_1_22890	Putative mitochondrial import inner membrane translocase subunit tim-21 precursor						Core
Pa_1_2290	Putative G/U mismatch-specific uracil DNA glycosylase						8
Pa_1_22900	Putative protein of unknown function						10
Pa_1_22910	Putative protein of unknown function	1.84347	1.14375	1.64167	1.20268	1.77269	5
Pa_1_22920	Putative protein of unknown function		2.00939		1.72354	2.59678	Core
Pa_1_22930	Putative DNA-binding protein cre-1						Core
Pa_1_22940	Putative protein of unknown function						6
Pa_1_22950	Putative protein similar to GRAM domain-containing protein YSP2 of Saccharomyces cerevisiae		1.57711		1.29611		Core
Pa_1_22960	Putative protein of unknown function						6
Pa_1_22970	Putative mRNA transport regulator MTR10						Core
Pa_1_22980	Putative small nuclear ribonucleoprotein		-1.4207	-1.30207	-1.24734		Core
Pa_1_22990	Putative 5-formyltetrahydrofolate cyclo-ligase						Core
Pa_1_230	Putative protein of unknown function					1.10483	9
Pa_1_2300	Putative secondary metabolism regulator LaeA					1.26933	8
Pa_1_23000	Putative oligopeptide transporter						9
Pa_1_23010	Putative cyclin-L2	-1.42874	-1.60501	-1.31218	-1.42397		8
Pa_1_23020	Putative transcriptional activator						8
Pa_1_23030	Putative histidinol-phosphatase					-1.88401	Core
Pa_1_23035	Putative protein of unknown function		-1.46512			-1.91366	2
Pa_1_23040	Putative protein of unknown function	3.95892	2.04895	3.23116	2.08397		6
Pa_1_23050	Putative protein of unknown function		-2.10345		-2.20699	3.30922	1
Pa_1_23060	Putative GMC oxidoreductase						9
Pa_1_23070	Putative protein of unknown function						Core
Pa_1_23080	Putative protein of unknown function		2.75592		2.59717		2
Pa_1_23090	Putative protein of unknown function						5
Pa_1_2310	Putative amino acid transporter			-2.15985		-3.974	9
Pa_1_23100	Putative protein of unknown function						Core
Pa_1_23110	Putative dynein heavy chain						Core
Pa_1_23120	Putative protein of unknown function						3
Pa_1_23130	Putative protein of unknown function						8
Pa_1_23140	Putative protein of unknown function						7
Pa_1_23150	Putative protein of unknown function						8
Pa_1_23155	Putative protein of unknown function						Orphan
Pa_1_23160	Putative histone deacetylase	1.4681				1.7517	Core
Pa_1_23170	Putative protein of unknown function					3.14275	2
Pa_1_23180	Putative protein of unknown function						2
Pa_1_23190	Putative queuine tRNA-ribosyltransferase	-1.31834	-1.25016		-1.30993	-1.47061	8
Pa_1_2320	Putative nicotinate phosphoribosyltransferase					1.19945	Core
Pa_1_23200	Putative protein of unknown function		-1.33456			-2.1922	6
Pa_1_23210	Putative cytosolic 40S ribosomal protein Rps17	-2.91541	-2.41719	-2.76911	-2.38022	-2.03799	Core
Pa_1_23220	Putative protein of unknown function						Core
Pa_1_23230	Putative protein of unknown function					1.42314	Core
Pa_1_23240	Putative protein of unknown function						Core
Pa_1_23250	Putative protein of unknown function						Core
Pa_1_23260	Putative protein similar to FMI2 protein of Magnaporthe grisea					1.18835	7
Pa_1_23270	Putative homoserine O-acetyltransferase						Core
Pa_1_23280	Putative protein of unknown function						Core
Pa_1_23290	Putative protein of unknown function						5
Pa_1_2330	Putative U3 small nucleolar RNA-associated protein 4		-3.59215	-1.71643	-3.12455	-3.01725	Core
Pa_1_23300	Putative fatty acid synthase subunit beta		2.28972		1.52376	-2.77452	Core
Pa_1_23305	0						Orphan
Pa_1_23310	Putative fatty acid synthase subunit alpha		2.04898			-1.70031	Core
Pa_1_23320	Putative guanine deaminase		1.1549			1.73473	Core
Pa_1_23330	Putative protein of unknown function					2.05291	1
Pa_1_23340	Putative protein of unknown function				1.31936	3.3687	2
Pa_1_23350	Putative L-asparaginase	-3.93062					Core
Pa_1_23354	Putative protein of unknown function		-2.70952	-5.44956			Orphan
Pa_1_23357	Putative protein of unknown function						2
Pa_1_23358	Putative protein of unknown function						1
Pa_1_23360	Putative protein of unknown function					3.49277	4
Pa_1_23370	Putative protein of unknown function	-4.58952	-4.31856	-4.815	-3.82043	-3.24373	1
Pa_1_23380	Putative ATP-dependent RNA helicase		-3.63408	-1.67961	-3.04074	-3.57718	Core
Pa_1_23390	Putative protein of unknown function		-1.35867		-1.65622		6
Pa_1_2340	Putative protein similar to protein PNG1 of Gibberella zeae		1.92754		1.60155		Core
Pa_1_23400	Putative GAL10 bifunctional protein						Core
Pa_1_23410	Putative quinone oxidoreductase		2.10457		2.07119		10
Pa_1_23420	Putative protein of unknown function					1.85235	4
Pa_1_23430	Putative monocarboxylate transporter						9
Pa_1_23440	Putative uracil permease	-2.35975	-2.03517	-2.29526	-2.05891	-2.55235	Core
Pa_1_23450	Putative protein of unknown function						1
Pa_1_23455	Putative protein of unknown function						Orphan
Pa_1_23460	Putative protein of unknown function		-1.57458		-1.55252	-2.20851	3
Pa_1_23470	Putative sulfate permease 2	-3.30809	-2.23095	-3.80944	-2.98932	-3.26617	9
Pa_1_23480	Putative protein of unknown function					-2.33814	1
Pa_1_23490	Putative chromosome transmission fidelity protein 18	-1.10708	-2.29195		-2.12803	-1.20931	Core
Pa_1_2350	Putative protein of unknown function	4.25402	3.67091	3.70785	3.4078	3.04015	5
Pa_1_23500	Putative protein of unknown function						4
Pa_1_23510	Putative Zn-dependent hydrolase						5
Pa_1_23520	Putative Cytochrome P450 protein					2.35257	10
Pa_1_23530	Putative protein of unknown function						5
Pa_1_23540	Putative protein of unknown function				-1.54831		4
Pa_1_23550	Putative protein of unknown function	1.84487	1.92782	2.5131	2.07062		3
Pa_1_23560	Putative protein of unknown function		1.35872	2.05278	1.71801		6
Pa_1_23570	Putative binuclear zinc transcription factor						6
Pa_1_23580	Putative scavenger mRNA-decapping enzyme DcpS						Core
Pa_1_23590	Putative protein of unknown function						7
Pa_1_2360	Putative protein of unknown function					1.3367	7
Pa_1_23600	Putative protein of unknown function						8
Pa_1_23610	Putative protein of unknown function						5
Pa_1_23620	Putative protein of unknown function						Core
Pa_1_23630	Putative protein of unknown function						2
Pa_1_23640	Putative efflux permease				-2.09806		10
Pa_1_23650	Putative hexokinase					2.11825	10
Pa_1_23660	Putative Pre-mRNA-splicing factor		-1.12547				Core
Pa_1_23670	Putative protein similar to Set1 complex component ash2 of Schizosaccharomyces pombe		-1.36837		-1.36802	-1.50762	Core
Pa_1_23680	Putative tubulin-specific chaperone D						9
Pa_1_23690	Putative protein of unknown function		-1.35305		-1.2784		4
Pa_1_23695	0						Orphan
Pa_1_2370	Putative endoplasmic oxidoreductin-1 precursor		1.77352		1.27184	1.5036	Core
Pa_1_23700	Putative Glycoside Hydrolase Family 76				1.27342		8
Pa_1_23710	Putative protein of unknown function						2
Pa_1_23720	Putative cortical actin cytoskeleton protein asp1	1.24171					Core
Pa_1_23730	Putative protein of unknown function		-3.25237	-1.72284	-2.80439	-2.04202	Core
Pa_1_23740	Putative general amino acid permease						Core
Pa_1_23743	Putative protein of unknown function					1.82266	Orphan
Pa_1_23748	Putative protein of unknown function						1
Pa_1_23750	Putative COP9 signalosome complex subunit 6						8
Pa_1_23760	Putative sorbitol dehydrogenase						10
Pa_1_23765	0						Orphan
Pa_1_23770	Putative vacuolar protein sorting-associated protein 17						Core
Pa_1_23780	Putative mitochondrial elongation factor G/2 precursor	-1.17905				-1.11134	Core
Pa_1_23790	fox2 Peroxisomal hydratase-dehydrogenase-epimerase encoded by the fox2 gene	1.6786	1.27489	1.85544	1.32209		Core
Pa_1_2380	Putative cyclin-dependent kinases regulatory subunit						Core
Pa_1_23800	Putative kinase	2.30735	1.72536	2.35026	1.77919	1.59155	Core
Pa_1_23810	Putative protein of unknown function					-1.45855	5
Pa_1_23820	Putative cytosolic Fe-S cluster assembling factor NBP35						Core
Pa_1_23830	Putative protein of unknown function						Core
Pa_1_23840	Putative molybdopterin binding domain protein						Core
Pa_1_23850	Putative Ras-like protein precursor	-1.35741	-1.86505	-1.46428	-1.85039		Core
Pa_1_23860	Putative protein of unknown function						1
Pa_1_23870	Putative ion channel		2.8219		2.25871		8
Pa_1_23880	Putative protein of unknown function					1.24019	Orphan
Pa_1_23890	Putative Cullin-1					2.2042	Core
Pa_1_2390	Putative protein of unknown function				-1.15659		7
Pa_1_23900	Putative protein of unknown function	1.83891				1.18762	Core
Pa_1_23910	Putative protein of unknown function						Core
Pa_1_23920	Putative protein similar to protein AVL9 of Saccharomyces cerevisiae						Core
Pa_1_23930	PaMpk3 hog1-like mitogen-activated protein kinase encoded by the PaMpk3 gene	1.71862	2.01938	1.53776	1.84207	1.3096	Core
Pa_1_23940	Putative Glycosyltransferase Family 35						Core
Pa_1_23950	Guanine nucleotide-binding protein alpha subunit encoded by the mod-D gene					2.23883	Core
Pa_1_23960	Putative protein of unknown function		-1.5639		-1.61047		Core
Pa_1_23970	Putative protein similar to protein YSC84 of Saccharomyces cerevisiae						9
Pa_1_23980	Putative protein of unknown function					1.40403	2
Pa_1_23990	Putative E3 ubiquitin-protein ligase RNF216					1.34786	7
Pa_1_240	Putative protein of unknown function						5
Pa_1_2400	Putative protein of unknown function						3
Pa_1_24000	Putative GATA type zinc finger protein						Core
Pa_1_24010	Putative ribosomal RNA assembly protein mis3		-2.69633	-1.61975	-2.42398	-2.68736	Core
Pa_1_24020	Putative quinone oxidoreductase	1.93395	1.39353	1.71431	1.85218	-1.4784	10
Pa_1_24030	Putative protein of unknown function		-1.69295		-1.49297		6
Pa_1_24040	Putative RNA exonuclease 4		-1.62731		-1.46712	-2.18287	Core
Pa_1_24050	Putative histone acetyltransferase esa-1						Core
Pa_1_24060	Putative DNA replication licensing factor mcm6		-2.36083	-1.48472	-2.19221		Core
Pa_1_24070	Putative Carbohydrate Esterase Family 4	1.51803	2.25755		1.85226		8
Pa_1_24080	Putative protein of unknown function						Core
Pa_1_24090	Putative protein of unknown function						Core
Pa_1_2410	PaNox1 NADPH oxidase catalytic subunit encoded by the PaNox1 gene		-1.95218		-1.86571	-1.32729	9
Pa_1_24110	Putative postreplication repair E3 ubiquitin-protein ligase rad-18		-1.96107		-1.47946	-1.22579	Core
Pa_1_24120	Putative protein of unknown function		-1.92114	-1.26944	-2.14485	-1.46888	Core
Pa_1_24130	Putative protein of unknown function					1.85356	9
Pa_1_24140	Putative aminotransferase					-2.43523	Core
Pa_1_24150	Putative protein of unknown function						5
Pa_1_24160	Putative mitochondrial F1F0 ATP synthase subunit F Atp17					-1.32875	Core
Pa_1_24170	Putative NADH-ubiquinone oxidoreductase 21 kDa subunit					-1.24858	8
Pa_1_24180	Putative protein of unknown function						Core
Pa_1_24190	Putative uridine/cytidine kinase						Core
Pa_1_2420	Putative Myosin-5					1.49687	Core
Pa_1_24200	Putative mitochondrial external NADH-ubiquinone oxidoreductase 2 precursor	2.58529	1.57528	1.84464	1.17818		9
Pa_1_24210	Putative protein of unknown function						Core
Pa_1_24220	Putative AP-1 complex subunit beta-1						Core
Pa_1_24230	Putative protein of unknown function	4.06733	2.20466	3.30319	1.56053	3.87971	2
Pa_1_24240	Putative protease						Core
Pa_1_24250	Putative protein of unknown function		-3.36987	-1.77714	-2.76486	-3.25525	Core
Pa_1_24260	Putative GTP-binding protein ryh1						Core
Pa_1_24270	Putative ribosome biogenesis protein RLP24		-3.83778	-2.21621	-3.13372	-3.10227	Core
Pa_1_24280	Putative protein of unknown function						3
Pa_1_24290	Putative protein of unknown function						Core
Pa_1_2430	Putative Glycosyltransferase Family 90					-1.27671	8
Pa_1_24300	Putative sulfite reductase [NADPH] subunit beta	-1.78049		-1.89341		-2.68543	Core
Pa_1_24310	Putative Glycosyltransferase Family 2						Core
Pa_1_24320	Intein						1
Pa_1_24330	Putative protein of unknown function						1
Pa_1_24340	Putative ABC transporter						Core
Pa_1_24350	Putative proteasome maturation factor UMP1						Core
Pa_1_24360	Putative protein of unknown function						6
Pa_1_24370	Putative oligopeptide transporter						9
Pa_1_24380	Putative protein of unknown function						Orphan
Pa_1_24390	Putative protein of unknown function		-3.44499	-1.4833	-3.27444	-2.79853	4
Pa_1_2440	Putative palmitoyltransferase PFA4						Core
Pa_1_24400	Putative protein of unknown function		-1.11377		-1.71186	-1.26137	10
Pa_1_24410	Putative SAM-dependent methyltransferases						9
Pa_1_24420	Putative monooxygenase						8
Pa_1_24430	Putative protein of unknown function					2.92573	1
Pa_1_24440	Putative signal transduction histidine-protein kinase		1.32868	1.27095		1.32182	10
Pa_1_24450	Putative bifunctional P-450:NADPH-P450 reductase					1.37266	10
Pa_1_24460	Putative protein of unknown function						3
Pa_1_24470	Putative protein of unknown function					2.60696	2
Pa_1_24480	Putative GMC oxidoreductase						9
Pa_1_24490	Putative protein of unknown function	-2.05512	-1.89238		-1.42833		3
Pa_1_2450	Putative G1/S-specific cyclin CLN1						10
Pa_1_24500	Putative protein of unknown function						6
Pa_1_24510	Putative Carbohydrate Esterase Family 1						6
Pa_1_24520	Putative protein of unknown function					5.92958	2
Pa_1_24530	Putative protein of unknown function					1.95518	7
Pa_1_24540	Putative protein of unknown function					-1.44214	8
Pa_1_24550	Putative protein of unknown function		-1.15792				6
Pa_1_24560	Putative transitional endoplasmic reticulum ATPase						10
Pa_1_24570	Putative protein of unknown function				-1.21485		9
Pa_1_24580	Putative protein of unknown function						7
Pa_1_24590	Putative protein of unknown function						8
Pa_1_2460	Putative protein of unknown function						2
Pa_1_24600	Putative protein of unknown function						6
Pa_1_24610	Putative protein of unknown function						3
Pa_1_24620	Putative protein of unknown function						6
Pa_1_24630	Putative protein of unknown function						8
Pa_1_24640	Putative protein of unknown function						4
Pa_1_24650	Putative protein of unknown function	1.89489	2.47401	1.68799	2.47066	4.28058	10
Pa_1_24660	Putative aspartic protease						8
Pa_1_2470	Putative protein of unknown function					1.54992	2
Pa_1_2480	Putative protein of unknown function		-1.47303	-1.34933	-1.46755	-2.08909	Core
Pa_1_2490	Putative sorbitol dehydrogenase					-1.68863	10
Pa_1_2495	Putative protein of unknown function						2
Pa_1_250	Putative Glycoside Hydrolase Family 11	1.53186	1.57021		1.59526		7
Pa_1_2500	Putative endoplasmic reticulum transmembrane protein	2.83283	1.35629	2.29917	1.36198	1.22275	Core
Pa_1_2510	Putative protein of unknown function						7
Pa_1_2520	Putative protein of unknown function						6
Pa_1_2530	Putative protein of unknown function						6
Pa_1_2540	Putative protein of unknown function		1.33889		1.4025		9
Pa_1_2550	Putative U3 small nucleolar RNA-associated protein 17		-5.01018	-2.51234	-4.37022	-3.24454	Core
Pa_1_2560	Putative DNA-directed RNA polymerases I/II/III subunit		-2.14511		-1.78209	-1.36395	Core
Pa_1_2570	Putative protein of unknown function	-1.31488			-1.12232		5
Pa_1_2580	Putative protein of unknown function	1.80343				3.34477	5
Pa_1_2590	Putative protein of unknown function					2.55064	4
Pa_1_260	Putative protein of unknown function		-2.93982		-3.38285	-1.74519	2
Pa_1_2600	Putative protein of unknown function	3.51321	2.18807	2.93185	1.81395	2.55523	6
Pa_1_2610	Putative protein similar to protein cft-1 of Neurospora crassa						Core
Pa_1_2620	Putative protein of unknown function		-1.92319		-2.22107	-2.82592	Core
Pa_1_2630	Putative tRNA(His) guanylyltransferase					-1.15195	Core
Pa_1_2640	Putative protein similar to Set1 complex component swd1 of Schizosaccharomyces pombe						Core
Pa_1_2650	Putative DNA-directed RNA polymerase II subunit RPB1						Core
Pa_1_2660	Putative protein of unknown function		1.76854		1.9503	-1.27003	2
Pa_1_2670	Putative heat shock protein SSB	-2.20761	-2.82952	-2.63159	-2.76929	-2.13779	Core
Pa_1_2680	Putative translation initiation factor 4E-1	-1.43376				-1.35413	Core
Pa_1_2690	Putative short-chain-fatty-acid--CoA ligase						10
Pa_1_270	Putative protein of unknown function		-1.50866		-1.45447		5
Pa_1_2700	Putative protein of unknown function						Core
Pa_1_2710	Putative protein of unknown function						3
Pa_1_2720	Putative phosphatidylinositol-4-phosphate 5-kinase	1.75543	1.83436	1.74716	1.68342	1.88788	Core
Pa_1_2730	Putative importin-11						Core
Pa_1_2740	Putative dehydrogenase						8
Pa_1_275	Putative protein of unknown function	2.15449		1.63984			4
Pa_1_2750	PEX2 (CAR1) peroxisomal biogenesis factor 2 encoded by the pex2 (car1) gene						Core
Pa_1_2760	Putative protein of unknown function						4
Pa_1_2770	Putative protein of unknown function	2.26133	2.08303	2.84079	2.10115	5.75039	3
Pa_1_278	Putative protein of unknown function	-1.75244	-1.35143		-1.20484		1
Pa_1_2780	Putative tyrosine-protein phosphatase CDC14				-1.33502	-1.20869	Core
Pa_1_280	Putative protein of unknown function		1.56022	1.6699	1.61338	2.94311	Orphan
Pa_1_2800	Putative protein of unknown function						6
Pa_1_2810	Putative protein of unknown function		-1.56386		-1.42433		Core
Pa_1_2820	Putative neutral sphingomyelinase		-2.11603	-1.31583	-2.25052	-1.68684	Core
Pa_1_2830	Putative 3-phytase A precursor					-2.21252	9
Pa_1_2840	Putative protein of unknown function		1.34792		1.20169		5
Pa_1_2850	Putative Glycoside Hydrolase Family 5						5
Pa_1_2860	Putative protein of unknown function		-1.62342		-1.76636		6
Pa_1_2870	Putative oxysterol-binding protein						Core
Pa_1_2880	Putative protein of unknown function			-1.18601	-1.2237		4
Pa_1_2890	Putative splicing factor U2AF 23 kDa subunit		-1.1374				9
Pa_1_290	Putative protein of unknown function					3.7419	4
Pa_1_2900	Putative tricalbin						Core
Pa_1_2910	Putative protein of unknown function		-1.84385		-1.90132		8
Pa_1_2920	Putative hydrolase					1.33347	7
Pa_1_2930	Putative ammonium transporter						Core
Pa_1_2935	Putative protein of unknown function	-2.77727					Orphan
Pa_1_2940	Putative sulfate permease						Core
Pa_1_295	Putative protein of unknown function	3.14201				4.58399	2
Pa_1_2950	Putative mitotic check point protein						Core
Pa_1_2960	Putative protein of unknown function						1
Pa_1_2970	Putative protein of unknown function					-1.18536	Core
Pa_1_2980	Putative protein of unknown function						7
Pa_1_2990	Putative protein of unknown function						4
Pa_1_30	Putative protein similar to TmpA of Emericella nidulans	1.69941	2.44193	2.39477	2.18054		6
Pa_1_300	Putative protein of unknown function						Core
Pa_1_3000	Putative FK506-binding protein 4		-4.93709	-2.05411	-4.21409	-3.7004	Core
Pa_1_3010	Putative serine/threonine-protein kinase		-3.43861		-2.53123	-2.58785	10
Pa_1_3020	Putative protein of unknown function						Core
Pa_1_3030	Putative protein of unknown function						Orphan
Pa_1_3040	Adenylate cyclase encoded by the PaAC gene						Core
Pa_1_3050	Putative protein of unknown function		-1.50763	-1.14752	-1.40224		6
Pa_1_3060	Putative dynactin subunit						8
Pa_1_3070	Putative protein of unknown function		-2.63837		-2.29132	-3.11734	5
Pa_1_3080	Putative conserved oligomeric Golgi complex subunit 4						Core
Pa_1_3090	Putative GTPase	-2.428	-1.63923	-1.99183	-1.79013	5.37964	10
Pa_1_310	Putative o-methylsterigmatocystin oxidoreductase						10
Pa_1_3100	Putative oxidoreductase						9
Pa_1_3110	Putative protein of unknown function		1.86736	1.1975	1.97098	3.07881	5
Pa_1_3120	Putative protein of unknown function						3
Pa_1_3130	Putative protein of unknown function		1.27531		1.17498		4
Pa_1_3140	Putative protein of unknown function						7
Pa_1_3150	Putative ABC transporter						10
Pa_1_3160	Putative protein of unknown function						5
Pa_1_3170	Putative protein of unknown function						Core
Pa_1_3180	Putative ribonuclease P protein subunit 3		-3.35275	-1.74483	-2.10348	-3.56179	Core
Pa_1_3190	Putative protein of unknown function				-1.28051	-1.50968	1
Pa_1_320	Putative alcohol dehydrogenase						10
Pa_1_3200	Putative protein of unknown function				-1.33756	-1.22949	7
Pa_1_3220	Putative mitochondrial inheritance component mdm12						Core
Pa_1_3230	Putative vacuolar protein sorting-associated protein 28						Core
Pa_1_3240	Putative nucleolar complex protein 2		-4.16469	-1.84497	-3.51909	-3.52668	Core
Pa_1_3250	Putative protein of unknown function						9
Pa_1_3260	Putative protein of unknown function						6
Pa_1_3270	Putative transcriptional adapter 3						Core
Pa_1_3280	Putative protein of unknown function						8
Pa_1_3290	Putative protein of unknown function					1.20528	3
Pa_1_330	Putative protein of unknown function					4.78148	Orphan
Pa_1_3300	Putative mitochondrial succinate dehydrogenase [ubiquinone] cytochrome b small subunit precursor					-1.16381	Core
Pa_1_3310	Putative protein of unknown function						Orphan
Pa_1_3320	Tyrosyl-tRNA synthetase mitochondrial precursor encoded by the yts1 gene					-1.64846	Core
Pa_1_3330	Putative protein of unknown function						Core
Pa_1_3340	Putative vacuolar protein sorting-associated protein 53						Core
Pa_1_3350	Putative protein of unknown function						7
Pa_1_3360	Putative protein of unknown function						4
Pa_1_3370	Putative protein of unknown function					6.74926	2
Pa_1_3380	Putative protein of unknown function						Orphan
Pa_1_3385	Putative protein of unknown function						Orphan
Pa_1_3390	Putative protein of unknown function	2.56807	2.02218	2.25143	1.75679		4
Pa_1_3395	0						4
Pa_1_340	Putative protein of unknown function	-3.27869	-1.7221	-3.15499	-1.90765	-3.26299	4
Pa_1_3400	Putative adenine phosphoribosyltransferase		1.72718				Core
Pa_1_3410	Putative Glycoside Hydrolase Family 47						Core
Pa_1_3420	Putative protein of unknown function					1.97484	3
Pa_1_3430	Putative protein of unknown function						Core
Pa_1_3440	Putative protein of unknown function						4
Pa_1_3450	Putative D-arabinitol 2-dehydrogenase [ribulose-forming]						10
Pa_1_3460	Putative flavohemoprotein				-1.21895		7
Pa_1_3470	Putative histone acetyltransferase					1.22782	Core
Pa_1_3480	Putative DNA repair protein Rad1						Core
Pa_1_3485	Putative protein of unknown function						1
Pa_1_3490	Putative protein similar to UPF0010 protein YMR099C of Saccharomyces cerevisiae	-1.66936				-1.21231	Core
Pa_1_350	Putative protein of unknown function	-2.65289		-2.98128		-3.04247	Core
Pa_1_3500	Putative protein of unknown function						5
Pa_1_3510	Putative protein of unknown function						2
Pa_1_3520	Putative protein of unknown function	-1.87704		-1.47815		-1.2127	4
Pa_1_3530	Putative phospho-2-dehydro-3-deoxyheptonate aldolase					-2.1402	8
Pa_1_3540	Putative protein of unknown function					-1.10534	3
Pa_1_3545	Putative protein of unknown function						Orphan
Pa_1_3550	Putative protein of unknown function					1.74514	6
[truncated: 8,656 more rows]
