# Supplementary material for: Overlapping Podospora anserina Transcriptional Responses to Bacterial and Fungal Non Self Indicate a Multilayered Innate Immune Response
Source: Front Microbiol. 2016 Apr 19;7:471. doi: 10.3389/fmicb.2016.00471 (PMC4835503; doi:10.3389/fmicb.2016.00471)
Supplement: Supplementary file 3 [file Table3.XLSX]

## Sheet: ROS
Name	Fonction	VsSf	VsSm	Incompatibility
Enzymatic antioxidants
Dismutase
Pa_7_11310	Putative superoxide dismutase 1 copper chaperone	Up	Up
Pa_5_1740	Putative superoxide dismutase [Mn]	Up	Up
Pa_2_4460	Putative superoxide dismutase [Mn], mitochondrial precursor	Up	Up	Up
Pa_1_17400	Putative superoxide dismutase [Cu-Zn]		Up
Catalase
Pa_5_8140	CATP1 small subunit catalase encoded by the catP1 gene	Up	Up
Pa_7_4240	CATA large catalase encoded by the catA gene	Up	Up	Up
Pa_7_1610	CATB large catalase encoded by the catB gene	Up	Up	Down
Pa_6_11240	PaCAT2 catalase-peroxydase encoded by the PaCat2 gene	Up	Up
Pa_7_1060	CATP2 small subunit catalase encoded by the catP2 gene			Down
Glutathione peroxidase
Pa_2_8460	Putative glutathione peroxidase
Glutathione reductase
Pa_3_6140	Putative glutathione reductase	Up	Up
Thioredoxins
Pa_7_1190	Patrx1 thioredoxine encoded by the PaTrx1 gene	Up	Up
Pa_6_8740	PaTrx2 thioredoxin encoded by the Patrx2 gene	Up	Up	Down
Pa_7_210	Patrx3 thioredoxin encoded by the PaTrx3 gene
Glutarodixins
Pa_2_4650	Putative glutaredoxin	Up	Up
Pa_1_16690	Putative Monothiol glutaredoxin-6 precursor
Pa_2_10680	Putative Monothiol glutaredoxin-5, mitochondrial precursor
Pa_1_12710	Putative monothiol glutaredoxin-4
Peroxiredoxins
Pa_5_4690	Putative peroxiredoxin	Down	Down	Down
Pa_5_8240	Putative peroxisomal membrane protein (PMP20) prx5-like peroxiredoxin
Sulfiredoxins
Pa_5_8150	Putative sulfite oxidase	Up	Up
Pa_5_11310	Putative Sulfite oxidase	Up	Up	Up
Glutathione S-transferase
Pa_2_40	Putative glutathione S-transferase	Up	Up	Up
Pa_1_21910	Putative glutathione S-transferase	Up	Up
Pa_2_4340	Putative glutathione S-transferase	Up	Up
Pa_3_900	Putative glutathione S-transferase	Up	Up	Down
Pa_2_3860	Putative glutathione S-transferase	Up	Up
Pa_1_5100	Putative glutathione S-transferase
Pa_1_13870	Putative glutathione S-transferase			Up
Pa_3_3640	Putative Glutathione transferase omega	Up	Up	Down
Pa_1_15560	Putative glutathione transferase omega-1	Up	Up
Pa_2_2550	Putative microsomal glutathione S-transferase 3		Up
Non enzymatic antioxidants
Metallothionein
Pa_4_3517	metallothionein encoded by the PaMt1
Melanin
Pa_2_510	PaPKS1 melanin biosynthesis polyketide synthase encoded by the PaPKS1 gene	Up		Up
carotenoid
Pa_1_15010	Putative phytoene dehydrogenase	Up	Up	Up
Pa_1_15240	Putative phytoene synthase	Up	Up
Pa_2_610	Putative geranylgeranyl pyrophosphate synthetase	Up	Up	Up
ROS production
Pa_1_2410	PaNox1 NADPH oxidase catalytic subunit encoded by the PaNox1 gene	Down	Down	Down
Pa_1_5020	PaNox3 NADPH oxidase encoded by the PaNox3 gene			Up
Pa_5_9580	PaNox2 NADPH oxidase encoded by the PaNox2 gene
	We listed P. anserina genes encoding for ROS producing or ROS detoxifying enzymes as reviewed by Gessler and co-authors (Biochemistry, Vol 72, p1091-1109, 2007). We then analyzed expression of the corresponding genes. It appears that genes encoding ROS detoxifying functions are significantly overrepresented in the VsSF and VsSM up regulated gene sets (two tail Fisher’s tests, p=5.9e-8 and p=6.4e-…
