# Supplementary material for: Overlapping Podospora anserina Transcriptional Responses to Bacterial and Fungal Non Self Indicate a Multilayered Innate Immune Response
Source: Front Microbiol. 2016 Apr 19;7:471. doi: 10.3389/fmicb.2016.00471 (PMC4835503; doi:10.3389/fmicb.2016.00471)
Supplement: Supplementary file 4 [file Table4.XLSX]

## Sheet: Secondary metabolites
Ordre	Name	Fonction	Vs S. fonticola	Vs S. marcescens	Incompatibility	Domain
Cluster 1
5451	Pa_3_11150	Putative Adenosylmethionine-8-amino-7-oxononanoate aminotransferase			Down	53383 , Aminotran_3 , 52540 ,
5452	Pa_3_11160	Putative 8-amino-7-oxononanoate synthase				53383 , Aminotran_1_2
5453	Pa_3_11170	Putative Biotin synthase				102114 , BATS , Radical_SAM ,
5454	Pa_3_11180	Putative protein of unknown function	Up	Up		zf-CCHC , Retrotrans_gag , 57756 ,
5455	Pa_3_11190	Putative protein of unknown function				NA
5456	Pa_3_11193	Putative protein of unknown function				49695
5457	Pa_3_11197	Putative protein of unknown function				NA
5458	Pa_3_11200	Putative HC-toxin synthetase	Down	Down	Down	AMP-binding , 56801 , Condensation , 52777 , PP-binding , 47336 ,
5459	Pa_3_11210	Putative protein of unknown function	Down	Down	Down	55729 , Acetyltransf_1
5460	Pa_3_11220	Putative Multidrug resistance protein	Down	Down	Down	52540 , ABC_tran , 90123 , ABC_membrane
5461	Pa_3_11225	Putative protein of unknown function with Fungal specific transcription factor domain	Down	Down	Down	57701 , Zn_clus , Fungal_trans ,
5462	Pa_3_11230	Putative Protein OS-9 homolog precursor				PRKCSH
5463	Pa_3_11240	Putative protein of unknown function				NA
Cluster 2
5422	Pa_3_10830	Putative ATP-binding cassette transporter	Down			ABC2_membrane , PDR_CDR , 53795 , ABC_tran , 52540
5423	Pa_3_10840	Putative Permease of the major facilitator superfamily				103473 , MFS_1
5424	Pa_3_10850	Putative Isotrichodermin C-15 hydroxylase				48264 , p450
5425	Pa_3_10860	Putative Aristolochene synthase				48576 , Terpene_synth_C
5426	Pa_3_10870	Putative Ankyrin 1				48403 , Ank
5427	Pa_3_10880	Putative transporter	Up			103473 , MFS_1
5428	Pa_3_10890	Putative protein of unknown function			Up	NA
Cluster 3
5508	Pa_4_10	Putative oxidoreductase	Up	Up	Up	51735 , adh_short
5509	Pa_4_20	Putative oxidoreductase	Up	Up	Up	51735 , adh_short
5510	Pa_4_30	Putative protein of unknown function	Up	Up	Up	56801 , AMP-binding , 51735 , NAD_binding_4
5511	Pa_4_40	Putative polyketide synthase	Up	Up	Up	ketoacyl-synt , 53901 , Ketoacyl-synt_C , Acyl_transf_1 , 52151 , 47336 ,
5512	Pa_4_50	Putative hydroxylase	Up	Up		51905 , FAD_binding_3
5513	Pa_4_60	Putative NADPH dehydrogenase	Up	Up		51395 , Oxidored_FMN
5514	Pa_4_70	Putative hydroxylase	Up	Up	Up	FAD_binding_3 , 51905 , 54373 , 52833
5515	Pa_4_80	Putative methyltransferase	Up	Up	Up	53335 , 46785 , Methyltransf_2 ,
5516	Pa_4_90	Putative protein of unknown function				56601 , Beta-lactamase
5517	Pa_4_100	Putative protein of unknown function				56601 , Beta-lactamase
5518	Pa_4_105	Putative protein of unknown function				NA
5519	Pa_4_110	Putative protein of unknown function			Up	NA
5520	Pa_4_120	Putative amino acid transporter	Up			Aa_trans
5521	Pa_4_130	Putative argininosuccinate lyase			Down	48557 , Lyase_1
Cluster 4
5695	Pa_4_1530	Putative Cytochrome P450 protein				48264 , p450
5696	Pa_4_1540	Putative protein of unknown function	Down	Down	Down	NA
5697	Pa_4_1550	Putative Heterokaryon incompatibility protein			Up	HET
5698	Pa_4_1555	Putative protein of unknown function	Down	Down	Up	54427
5699	Pa_4_1560	Putative NmrA-like protein	Down		Up	51735 , NmrA
5700	Pa_4_1570	Putative multidrug efflux system protein			Up	103473 , MFS_1
5701	Pa_4_1580	Putative protein of unknown function			Up	NA
5702	Pa_4_1590	Putative O-methyltransferase	Up and down	Up and down	Up	53335 , Methyltransf_2 , 46785 ,
5703	Pa_4_1600	Putative Cytochrome P450 protein	Up	Up	Up	48264 , p450
5704	Pa_4_1610	Putative polyketide synthase / Acyl-coenzyme A synthetases/AMP-(fatty) acid ligases	Up and down	Up and down	Up	56801 , AMP-binding , 53474 , 47336 , Thioesterase
5705	Pa_4_1620	Putative O-methyltransferase	Up	Up	Up	53335 , 46785 , Methyltransf_2 ,
5706	Pa_4_1625	Putative protein of unknown function	Up	Up	Up	NA
5707	Pa_4_1630	Putative protein of unknown function			Down	NA
5708	Pa_4_1640	Putative protein of unknown function				NA
5709	Pa_4_1650	Putative ADP-ribose pyrophosphatase				55811 , NUDIX
5710	Pa_4_1660	Putative protein of unknown function			Down	53254 , PGAM
5711	Pa_4_1670	Putative protein of unknown function	Down	Down	Down	DUF1716 , 48371
5712	Pa_4_1680	Putative Vacuolar ATP synthase subunit G				V-ATPase_G
5713	Pa_4_1690	Putative protein of unknown function			Down	NA
5714	Pa_4_1700	Putative DNA-directed RNA polymerase subunit beta				64484 , RNA_pol_Rpb2_6 , RNA_pol_Rpb2_1 , RNA_pol_Rpb2_2 , RNA_pol_Rpb2_7 , RNA_pol_Rpb2_5 , RNA_pol_Rpb2_3 , RNA_pol_Rpb2_4 ,
Cluster 5
5749	Pa_4_2000	Putative protein of unknown function			Up	NA
5750	Pa_4_2010	Putative protein of unknown function				NA
5751	Pa_4_2020	Putative protein of unknown function				NA
5752	Pa_4_2030	Putative Terpene Cyclase				48576 , Terpene_synth_C
5753	Pa_4_2035	Putative protein of unknown function	Up	Up		NA
5754	Pa_4_2040	Putative Ankyrin				48403 , Ank , SPRY ,
Cluster 6
6865	Pa_5_2300	Putative transporter				103473 , MFS_1
6866	Pa_5_2310	Putative protein of unknown function			Down	51905 , FMO-like
6867	Pa_5_2320	Putative protein of unknown function				103473
6868	Pa_5_2330	Putative protein of unknown function	Up	Up	Up	51679
6869	Pa_5_2340	Putative acetyltransferase	Up	Up		55729 , Acetyltransf_1
6870	Pa_5_2350	Putative tryptophan dimethylallyltransferase				NA
6871	Pa_5_2355	Putative protein of unknown function				NA
6872	Pa_5_2360	Putative protein of unknown function	Up	Up	Up	51322
6873	Pa_5_2370	Putative protein of unknown function			Up	50630 , Asp
Cluster 7
6838	Pa_5_2040	Putative monoxygenase	Down	Down	Down	51679
6839	Pa_5_2050	Putative thermophilic desulfurizing enzyme				56645 , Acyl-CoA_dh_2 , 47203 ,
6840	Pa_5_2060	Putative Elongation factor	Up	Up	Down	47616 , GST_N , 52833 , GST_C
6841	Pa_5_2070	Putative vacuolar protein sorting-associated protein				48371 , WD40 , Clathrin ,
6842	Pa_5_2080	Putative protein of unknown function			Up	NA
6843	Pa_5_2090	Putative polyketide synthase			Up	ketoacyl-synt , Ketoacyl-synt_C , 53901 , adh_short , Acyl_transf_1 , 52151 , 51735 , 50129 , 55048 , ADH_zinc_N ,
6844	Pa_5_2100	Putative protein of unknown function			Up	53474
6845	Pa_5_2105	Putative protein of unknown function			Up	NA
6846	Pa_5_2110	Putative protein of unknown function			Up	51735 , Epimerase
6847	Pa_5_2120	Putative protein of unknown function	Up			55298 , Ribonuc_L-PSP
6848	Pa_5_2130	Putative Cytochrome P450 protein				48264 , p450
Cluster 8
6789	Pa_5_1620	Putative NADH oxidase	Up	Up		51395 , Oxidored_FMN
6790	Pa_5_1630	Putative oryzin precursor				52743 , Peptidase_S8 , Subtilisin_N , 54897
6791	Pa_5_1640	Putative protein of unknown function			Up	52949
6792	Pa_5_1650	Putative Glycoside Hydrolase Family 18	Up	Up		51445
6793	Pa_5_1660	Putative protein of unknown function				NA
6794	Pa_5_1670	Putative salicylate hydroxylase				51905
6795	Pa_5_1680	Putative monooxygenase	Up	Up		51905 , Pyr_redox
6796	Pa_5_1690	Putative polyketide synthase			Up	ketoacyl-synt , 53901 , Ketoacyl-synt_C , 52151 , Acyl_transf_1 , 55048 ,
6797	Pa_5_1700	Putative flavohemoprotein	Down	Down	Down	46458 , 63380 , 52343 , Globin , FAD_binding_6 , NAD_binding_1 ,
6798	Pa_5_1710	Putative bilirubin oxidase precursor	Up	Up		49503 , Cu-oxidase_3 , Cu-oxidase_2 ,
6799	Pa_5_1720	Putative protein of unknown function			Up	NA
6800	Pa_5_1725	Putative protein of unknown function		Up	Up	NA
6801	Pa_5_1730	Putative DNA replication complex GINS protein psf-3		Down		Psf3
6802	Pa_5_1740	Putative superoxide dismutase [Mn]	Up	Up		Sod_Fe_C , Sod_Fe_N , 54719 , 46609
Cluster 9
6721	Pa_5_1010	Putative thiopurine S-methyltransferase			Down	53335 , TPMT
6722	Pa_5_1020	Putative protein of unknown function	Up	Up		NA
6723	Pa_5_1030	Putative nuclear distribution protein				50978 , 109925 , WD40 ,
6724	Pa_5_1040	Putative spindle pole body component	Down	Down		48371 , HEAT
6725	Pa_5_1050	Putative protein of unknown function				56300 , Metallophos
6726	Pa_5_1060	Putative SAM dependent methyltransferase	Down	Down	Down	53335 , Methyltransf_12
6727	Pa_5_1070	Putative protein of unknown function				56801 , AMP-binding , 52777 , Condensation , 47336 , PP-binding ,
6728	Pa_5_1080	Putative protein of unknown function				HET
6729	Pa_5_1090	Putative protein of unknown function			Up	NA
6730	Pa_5_1100	Putative protein of unknown function			Up	NA
6731	Pa_5_1110	Putative protein of unknown function				NPP1
6732	Pa_5_1120	Putative alcohol dehydrogenase	Up	Up		51735 , 50129 , ADH_zinc_N , ADH_N
6733	Pa_5_1130	Putative protein of unknown function		Up	Up	54106 , LysM
6734	Pa_5_1140	Putative protein of unknown function				NA
Cluster 10
6645	Pa_5_340	Putative protein of unknown function				NA
6646	Pa_5_350	Putative protein of unknown function		Up	Up	NA
6647	Pa_5_360	Putative bifunctional P-450:NADPH-P450 reductase	Up	Up	Up	48264 , p450 , 63380 , 52343 , 52218 , FAD_binding_1 , Flavodoxin_1 , NAD_binding_1 ,
6648	Pa_5_370	Putative transporter	Up	Up	Up	103473 , MFS_1
6649	Pa_5_380	Putative polyketide synthase			Up	ketoacyl-synt , adh_short , 53901 , Ketoacyl-synt_C , Acyl_transf_1 , 51735 , 52151 , 53335 , 50129 , Methyltransf_12 , ADH_zinc_N , ADH_N ,
6650	Pa_5_390	Putative protein of unknown function			Up	NA
6651	Pa_5_400	Putative protein of unknown function	Down		Up	NA
6652	Pa_5_404	Putative protein of unknown function			Up	51905
6653	Pa_5_408	Putative protein of unknown function				NA
6654	Pa_5_410	Putative protein of unknown function				NA
6655	Pa_5_420	Putative protein of unknown function				NA
6656	Pa_5_430	Putative protein of unknown function	Up	Up	Up	NA
6657	Pa_5_440	Putative protein of unknown function				NA
6658	Pa_5_450	Putative protein of unknown function				82199 , SET
Cluster 11
7990	Pa_5_12390	Putative protein of unknown function				NA
7991	Pa_5_12400	Putative protein of unknown function				NA
7992	Pa_5_12410	Putative protein of unknown function	Up	Up	Up	Cation_efflux
7993	Pa_5_12420	Putative protein of unknown function	Up		Up	50494
7994	Pa_5_12425	Putative protein of unknown function				NA
7995	Pa_5_12430	Putative Glycoside Hydrolase Family 10				Glyco_hydro_10 , 51445 , CBM_1 , 57180
7996	Pa_5_12440	Putative aminopeptidase				53187 , Peptidase_M28 , PA , 52025
7997	Pa_5_12445	Putative protein of unknown function	Down			NA
7998	Pa_5_12450	Putative dehydrogenase	Up	Up	Up	56801 , 51735 , NAD_binding_4 , AMP-binding
7999	Pa_5_12460	Putative protein of unknown function	Up	Up	Up	NA
8000	Pa_5_12470	Putative protein similar to hemerythrin-like protein C869,06c of S,pombe_x000B_	Up			Hemerythrin
8001	Pa_5_12480	Putative Cytochrome P450 protein				48264 , p450
8002	Pa_5_12490	Putative Na(+)/H(+) antiporter				Na_H_Exchanger
8003	Pa_5_12500	Putative protein of unknown function				NA
8004	Pa_5_12510	Putative bifunctional P-450:NADPH-P450 reductase				48264 , p450
Cluster 12
35	Pa_0_160	Putative Cytochrome P450 protein	Up	Up	Up	48264 , p450
36	Pa_0_170	Putative aflatoxin B1 aldehyde reductase			Down	51430 , Aldo_ket_red
37	Pa_0_180	Putative protein of unknown function	Up	Up	Up	57701
38	Pa_0_190	Putative GMC oxidoreductase	Up	Up	Up	51905 , GMC_oxred_N , 54373 , GMC_oxred_C
39	Pa_0_200	Putative multidrug transporter	Up	Up	Up	103473 , MFS_1
40	Pa_0_210	Putative protein similar to TOXD of Cochliobolus carbonum			Up	50129 , 51735 , ADH_N , ADH_zinc_N
41	Pa_0_220	Putative isotrichodermin C-15 hydroxylase			Up	48264
42	Pa_0_230	Putative protein of unknown function
43	Pa_0_240	Putative dual specificity polyketide synthase/Non ribosomal peptide synthase				AMP-binding , ketoacyl-synt , 56801 , 53901 , Ketoacyl-synt_C , adh_short , 52151 , 53335 , D_binding_4 , 51735 , Acyl_transf_1 , 52777 , Methyltransf_12 , Condensation , 55048 , 47336 , PP-binding
Cluster 12'
154	Pa_0_1335	Putative protein of unknown function
155	Pa_0_1340	Putative protein of unknown function
156	Pa_0_1350	Putative Benzoylformate decarboxylase	Up	Up	Up	52518 , 52467 , TPP_enzyme_C ,
157	Pa_0_1360	Putative Glycoside Hydrolase Family 43	Up			Glyco_hydro_43 , 75005 , 110221 ,
158	Pa_0_1370	Putative Glycoside Hydrolase Family 62	Up	Up		Glyco_hydro_62 , 75005
Cluster 13
7452	Pa_5_7670	Putative protein of unknown function				NA
7453	Pa_5_7680	Putative protein of unknown function		Up	Up	F-box
7454	Pa_5_7690	Putative protein of unknown function	Up	Up	Up	HET
7455	Pa_5_7695	Putative protein of unknown function	Up	Up		NA
7456	Pa_5_7700	Putative protein of unknown function	Up	Up	Up	48317 , PAP2
7457	Pa_5_7710	Putative protein of unknown function	Down	Down		SDF
7458	Pa_5_7720	Putative protein of unknown function	Up	Up		NA
7459	Pa_5_7730	Putative protein of unknown function			Up	48264
7460	Pa_5_7740	Putative protein of unknown function				48264 , p450
7461	Pa_5_7750	Putative polyketide synthase	Up	Up	Up	Ketoacyl-synt_C , 53901 , ketoacyl-synt , Acyl_transf_1 , adh_short , 51735 , 53335 , 52151 , 50129 , Methyltransf_12 , ADH_zinc_N , ADH_N ,
7462	Pa_5_7753	Putative protein of unknown function				NA
7463	Pa_5_7755	Putative protein of unknown function				NA
7464	Pa_5_7760	Putative cation-transporting ATPase	Up		Up	81665 , E1-E2_ATPase , 81660 , 56784 , Cation_ATPase_C , 81653 , Hydrolase , Cation_ATPase_N ,
7465	Pa_5_7770	Putative protein of unknown function	Up	Up		NA
7466	Pa_5_7780	Putative protein of unknown function	Up		Up	51161
Cluster 14
7013	Pa_5_3665	Putative protein of unknown function	Down			NA
7014	Pa_5_3670	Putative transporter			Up	103473 , MFS_1
7015	Pa_5_3680	Putative protein of unknown function	Up	Up		50960
7016	Pa_5_3690	Putative protein of unknown function				NA
7017	Pa_5_3700	Putative protein of unknown function				53474
7018	Pa_5_3710	Putative protein of unknown function				NA
7019	Pa_5_3720	Putative protein of unknown function			Up	SAPS
7020	Pa_5_3730	Putative Glycoside Hydrolase Family 79				NA
7021	Pa_5_3740	Putative protein of unknown function			Up	52777 , 56801 , Condensation , AMP-binding
7022	Pa_5_3750	Putative polyketide synthase	Up	Up	Up	Ketoacyl-synt_C , 53901 , ketoacyl-synt , Acyl_transf_1 , adh_short , 52151 , 51735 , 50129 , 53335 , Methyltransf_12 , ADH_zinc_N , 55048 , 47336 , ADH_N , PP-binding
7023	Pa_5_3760	Putative protein of unknown function	Up	Up		NA
7024	Pa_5_3770	Putative Glycoside Hydrolase Family 5				51445 , 51011
7025	Pa_5_3780	Putative protein of unknown function				NA
7026	Pa_5_3790	Putative Glycoside Hydrolase Family 18				51445 , Glyco_hydro_18 , 54556 ,
7027	Pa_5_3800	Putative protein of unknown function				54106 , LysM
7028	Pa_5_3810	Putative protein of unknown function				NA
Cluster 15
7344	Pa_5_6760	Putative protein of unknown function	Up	Up		51735 , adh_short
7345	Pa_5_6770	Putative bifunctional P-450:NADPH-P450 reductase				48264 , 63380 , 52343 , 52218 , Flavodoxin_1 , NAD_binding_1 , p450 , FAD_binding_1 ,
7346	Pa_5_6780	Putative acyl-carrier protein				51735 , 50129 , ADH_N , ADH_zinc_N
7347	Pa_5_6790	Putative 2OG-Fe(II) oxygenase family oxidoreductase				51197 , 2OG-FeII_Oxy
7348	Pa_5_6800	Putative protein of unknown function	Up	Up	Up	51905 , FAD_binding_3
7349	Pa_5_6810	Putative Glycoside Hydrolase Family 11				Glyco_hydro_11 , 49899
7350	Pa_5_6820	Putative protein of unknown function				57701 , Zn_clus
7351	Pa_5_6830	Putative dual specificity polyketide synthase/Non ribosomal peptide synthase			Up	AMP-binding , ketoacyl-synt , 56801 , Ketoacyl-synt_C , 53901 , adh_short , Condensation , 53335 , 51735 , 52151 , Acyl_transf_1 , NAD_binding_4 , Methyltransf_12 , 52777 , 55048 , 47336 , PP-binding
7352	Pa_5_6840	Putative protein of unknown function			Up	F-box
7353	Pa_5_6850	Putative vegetative incompatibility HET containing-domain protein	Up		Up	HET
7354	Pa_5_6860	Putative glutamate-1-semialdehyde 2,1-aminomutase 2			Up	53383 , Aminotran_3
7355	Pa_5_6870	Putative protein of unknown function		Up	Up	NA
7356	Pa_5_6880	Putative peptidase			Up	52743 , Peptidase_S8
7357	Pa_5_6890	Putative protein of unknown function			Up	NA
7358	Pa_5_6900	Putative protein of unknown function				HET
Cluster 16
7429	Pa_5_7450	Putative thiamine transporter			Down	Transp_cyt_pur
7430	Pa_5_7460	Putative protein of unknown function			Down	NA
7431	Pa_5_7470	Putative protein of unknown function				NA
7432	Pa_5_7475	Putative protein of unknown function				NA
7433	Pa_5_7480	Putative protein of unknown function				48056
7434	Pa_5_7490	Putative protein of unknown function			Up	90229 , zf-CCCH
7435	Pa_5_7500	Putative acyl carrier protein			Down	PP-binding , 47336
7436	Pa_5_7510	Putative NADH-ubiquinone oxidoreductase 23 kDa subunit			Down	46548 , Fer4
7437	Pa_5_7520	Putative protein of unknown function				NA
7438	Pa_5_7530	Putative polyketide synthase			Up	ketoacyl-synt , adh_short , Acyl_transf_1 , Ketoacyl-synt_C , 53901 , 52151 , 51735 , 50129 , 55048 , 47336 , ADH_zinc_N , PP-binding ,
7439	Pa_5_7540	Putative protein of unknown function				53474
7440	Pa_5_7550	Putative protein of unknown function				NA
7441	Pa_5_7560	Putative protein of unknown function				48452
7442	Pa_5_7570	Putative protein of unknown function				51197 , Gamma-BBH
7443	Pa_5_7580	Putative protein of unknown function				NA
7444	Pa_5_7590	Putative protein of unknown function			Up	55205 , RTC
Cluster 17
7151	Pa_5_4910	Putative elongation factor 1-beta	Down	Down	Down	EF1_GNE , 54984 , 47616 , GST_C
7152	Pa_5_4920	Putative translin-associated protein X		Down	Down	74784 , Translin
7153	Pa_5_4930	Putative Glycosyltransferase Family 50			Down	Mannosyl_trans
7154	Pa_5_4940	Putative DnaJ domain protein similar to Djp1 of S,cerevisiae (involved in peroxisome biogenesis)				DnaJ , 46565
7155	Pa_5_4950	Putative rhamnose biosynthetic enzyme	Down	Down	Down	51735 , Epimerase
7156	Pa_5_4960	Putative squalene synthetase	Down	Down	Down	SQS_PSY , 48576
7157	Pa_5_4970	Putative protein similar to oryzin precursor		Down	Down	52743 , Peptidase_S8 , 54897 ,
7158	Pa_5_4980	Putative protein of unknown function			Up	F-box
Cluster 18
7814	Pa_5_10930	Putative ankyrin repeat domain-containing protein	Down			48403 , Ank
7815	Pa_5_10935	Putative protein of unknown function				NA
7816	Pa_5_10940	Putative protein of unknown function				NA
7817	Pa_5_10945	Putative protein of unknown function				53474
7818	Pa_5_10950	Putative protein of unknown function				NA
7819	Pa_5_10957	Putative protein of unknown function	Down			NA
7820	Pa_5_10960	Putative Polysaccharide Lyase Family 3	Up	Up		Pectate_lyase , 51126
7821	Pa_5_10970	Putative thiamine pyrophosphokinase				55811 , NUDIX
7822	Pa_5_10980	Putative protein of unknown function	Down			NA
7823	Pa_5_10990	Putative protein of unknown function				57701 , Zn_clus
7824	Pa_5_11000	Putative polyketide synthase	Up	Up	Up	ketoacyl-synt , 53901 , Ketoacyl-synt_C , 53474 , 52151 , Methyltransf_12 , 53335 , 47336 , Acyl_transf_1 , PP-binding , 55048
7825	Pa_5_11010	Putative L-aminoadipate-semialdehyde dehydrogenase large subunit			Up	56801 , 51735 , NAD_binding_4 , AMP-binding
7826	Pa_5_11015	Putative protein of unknown function		Up	Up	46689
7827	Pa_5_11020	Putative protein of unknown function			Up	NA
7828	Pa_5_11030	Putative Cytochrome P450 protein			Up	48264 , p450
7829	Pa_5_11040	Putative 8-O-methyltransferase precursor			Up	53335 , Methyltransf_2 , 46785 ,
7830	Pa_5_11050	Putative oxidoreductase		Up	Up	56176 , FAD_binding_4
7831	Pa_5_11060	Putative sterigmatocystin 8-O-methyltransferase precursor	Up	Up	Up	53335 , 46785 , Methyltransf_2 ,
7832	Pa_5_11070	Putative oxidoreductase	Up	Up		51735 , adh_short
7833	Pa_5_11080	Putative voltage-gated shaker-like K+ channel	Up	Up	Up	51430 , Aldo_ket_red
7834	Pa_5_11090	Putative 8-O-methyltransferase		Up	Up	53335 , Methyltransf_2 , 46785 ,
Cluster 19
5948	Pa_4_3770	Putative protein of unknown function				NA
5949	Pa_4_3775	Putative protein of unknown function			Up	NA
5950	Pa_4_3780	Putative oxidoreductase	Down			51735 , adh_short
5951	Pa_4_3790	Putative multidrug efflux system protein	Up	Up		103473 , MFS_1
5952	Pa_4_3800	Putative Fungal specific transcription factor	Up	Up		57701 , Fungal_trans
5953	Pa_4_3810	Putative Cytochrome P450 protein	Up and down			48264 , p450
5954	Pa_4_3820	Putative dehydrogenase	Up and down	Up		56176 , FAD_binding_4
5955	Pa_4_3830	Putative protein of unknown function	Down			NA
5956	Pa_4_3840	Putative polyketide synthase	Up and down	Up		ketoacyl-synt , 53901 , Acyl_transf_1 , Ketoacyl-synt_C , adh_short , 51735 , 52151 , Methyltransf_12 , 53335 , ADH_zinc_N , 50129 , 55048 , ADH_N
5957	Pa_4_3850	Putative O-methyltransferase	Up and down	Up		53335 , Methyltransf_2 , 46785 ,
5958	Pa_4_3855	Putative protein of unknown function			Up	NA
5959	Pa_4_3858	Putative protein of unknown function				NA
5960	Pa_4_3860	Putative protein of unknown function	Down	Down	Down	53474 , Abhydrolase_1
5961	Pa_4_3870	Putative protein of unknown function	Up			NA
5962	Pa_4_3875	Putative protein of unknown function	Up	Up		NA
5963	Pa_4_3880	Putative protein of unknown function	Up	Up	Up	RRM_1 , 54928
5964	Pa_4_3890	Putative ATP-binding (ABC) transporters			Down	PDR_CDR , ABC2_membrane , 52540 , ABC_tran
Cluster 20
6537	Pa_4_9240	Putative Polyadenylate-binding protein	Down	Down	Down	54928 , 63570 , PABP , RRM_1
6538	Pa_4_9250	Putative protein of unknown function			Down	52540
6539	Pa_4_9260	Putative protein similar to protein bfr-2 of Neurospora crassa	Down	Down	Down	TRAUB
6540	Pa_4_9270	Putative splicing factor spf30				63748
6541	Pa_4_9280	Putative protein of unknown function				NA
6542	Pa_4_9290	Putative chalcone synthase	Up	Up		53901 , Chal_sti_synt_C , Chal_sti_synt_N ,
6543	Pa_4_9300	PEX11 peroxisomal biogenesis factor 11 encoded by the pex11 gene				PEX11
6544	Pa_4_9310	Putative 2-nitropropane dioxygenase precursor	Up	Up	Up	51412 , NPD
6545	Pa_4_9320	Putative protein of unknown function	Down			47973
6546	Pa_4_9325	Putative protein of unknown function				NA
6547	Pa_4_9330	Putative protein of unknown function				52402 , Usp
Cluster 21
6074	Pa_4_4950	Putative Nucleotide-sugar transporter	Up	Up	Up	Nuc_sug_transp , 103481
6075	Pa_4_4960	Putative ATP-dependent DNA helicase	Up	Up	Up	DEAD , 52540 , Helicase_C ,
6076	Pa_4_4970	Putative protein of unknown function	Up	Up		NA
6077	Pa_4_4980	Putative protein of unknown function				NA
6078	Pa_4_4990	Putative protein of unknown function				82784
6079	Pa_4_5000	Putative protein of unknown function				NA
6080	Pa_4_5010	Putative sugar dehydrogenase	Up	Up		50952 , GSDH
6081	Pa_4_5015	Putative protein of unknown function			Up	NA
6082	Pa_4_5020	Putative protein of unknown function				56176 , FAD_binding_4 , BBE ,
6083	Pa_4_5030	Putative peptide synthetase			Up	56801 , NAD_binding_4 , 51735 , AMP-binding , 47336 , PP-binding ,
6084	Pa_4_5040	Putative importin beta-4 subunit		Down	Down	48371 , HEAT
6085	Pa_4_5050	Putative protein of unknown function			Up	RTA1
6086	Pa_4_5060	Putative Phosphoglycerate dehydrogenase and related dehydrogenases	Down		Down	2-Hacid_dh_C , 51735 , 50475 , 52283
6087	Pa_4_5070	Putative protein of unknown function		Down		NA
6088	Pa_4_5080	Putative protein of unknown function	Down	Down	Down	NA
6089	Pa_4_5090	Putative protein of unknown function	Up	Up	Up	57850
Cluster 22	borne ? Inclure 4720 et 4730 ?
6037	Pa_4_4570	Putative Cytochrome P450 protein	Up			48264 , p450
6038	Pa_4_4580	Putative Cytochrome P450 protein	Up	Up		48264 , p450
6039	Pa_4_4590	Putative Methylase involved in ubiquinone/menaquinone biosynthesis				53335 , Methyltransf_12
6040	Pa_4_4600	Putative Dienelactone hydrolase				53474 , DLH
6041	Pa_4_4610	Putative ABC transporter	Up	Up	Down	52540 , ABC_tran , 90123 , ABC_membrane
6042	Pa_4_4620	Putative protein of unknown function	Up	Up		NA
6043	Pa_4_4640	Putative peptide synthase	Up	Up		AMP-binding , 56801 , Condensation , 52777 , PP-binding , 47336 ,
6044	Pa_4_4650	Putative protein of unknown function				NA
6045	Pa_4_4660	Putative protein of unknown function				NA
6046	Pa_4_4670	Putative dehydrogenase	Up	Up		51735 , GFO_IDH_MocA
6047	Pa_4_4680	Putative Ankyrin			Up	48403 , Ank
6048	Pa_4_4690	Putative protein of unknown function				NA
6049	Pa_4_4700	Putative Eukaryotic aspartyl protease			Up	50630 , Asp
6050	Pa_4_4710	Putative cysteinyl-tRNA synthetase				tRNA-synt_1e , 52374 , 47323 ,
Cluster 23	bornes ? Inclure 4320 à 4340 et 4510 et 4520 ?
6014	Pa_4_4350	Putative protein of unknown function		Up		NA
6015	Pa_4_4360	Putative protein of unknown function				NA
6016	Pa_4_4370	Putative protein of unknown function	Up	Up		NA
6017	Pa_4_4380	Putative protein of unknown function	Up	Up		NA
6018	Pa_4_4390	Putative 2,4-dihydroxyhept-2-ene-1,7-dioic acid aldolase	Up	Up	Up	51621 , HpcH_HpaI
6019	Pa_4_4400	Putative Eukaryotic membrane protein				DUF747
6020	Pa_4_4410	Putative protein of unknown function	Down	Down	Down	81698 , WW , 51045 ,
6021	Pa_4_4415	Putative protein of unknown function	Down	Down	Down	NA
6022	Pa_4_4420	Putative protein of unknown function	Down	Down	Up	NA
6023	Pa_4_4430	Putative L-ornithine 5-monooxygenase	Down	Down	Down	51905
6024	Pa_4_4440	Putative peptide synthetase			Down	AMP-binding , 56801 , 52777 , Condensation , PP-binding , 47336 ,
6025	Pa_4_4450	Putative Heterokaryon incompatibility protein (HET)				HET
6026	Pa_4_4460	Putative protein of unknown function				NA
6027	Pa_4_4470	mod-A protein			Up	NA
6028	Pa_4_4480	Putative protein of unknown function	Up		Up	DUF1264
6029	Pa_4_4490	Putative Eukaryotic aspartyl protease	Up	Up	Up	50630 , Asp
6030	Pa_4_4500	Putative protein of unknown function	Up		Up	NA
Cluster 24
9273	Pa_6_11200	Putative ATP-binding cassette multidrug transport protein			Up	ABC_tran , 52540 , 90123 , ABC_membrane
9274	Pa_6_11210	Putative Transcriptional regulatory protein				Fungal_trans , 57701 , Zn_clus ,
9275	Pa_6_11220	Putative Glycoside Hydrolase Family 61				Glyco_hydro_61
9276	Pa_6_11230	Putative polyketide synthase	Down			ketoacyl-synt , 53901 , Ketoacyl-synt_C , 53474 , 53335 , Methyltransf_12 , 47336 , 52151 , 55048 , PP-binding , Acyl_transf_1
9277	Pa_6_11240	PaCAT2 catalase-peroxydase encoded by the PaCat2 gene	Up	Up		48113 , peroxidase
9278	Pa_6_11250	Putative 5'-nucleotidase precursor	Down	Down		56300 , 55816 , 5_nucleotid_C , Metallophos
9279	Pa_6_11260	Putative Aminopeptidase precursor				53187 , Peptidase_M28 , PA , 52025
9280	Pa_6_11270	Putative protein of unknown function			Up	NA
9281	Pa_6_11280	Putative protein of unknown function	Up		Up	NA
9282	Pa_6_11290	Putative Nitrogen assimilation transcription factor				NA
Cluster 25
1780	Pa_1_15220	Putative protein of unknown function				NA
1781	Pa_1_15230	Putative protein of unknown function	Up	Up		NPP1
1782	Pa_1_15235	Putative protein of unknown function				56112
1783	Pa_1_15240	Putative phytoene synthase	Up	Up		SQS_PSY , 48576
1784	Pa_1_15250	Putative protein of unknown function		Up		54637 , 4HBT
1785	Pa_1_15260	Putative mitochondrial cryptochrome DASH precursor		Up		48173 , FAD_binding_7 , 52425 , DNA_photolyase
Cluster 26
1428	Pa_1_11790	Putative Glycoside Hydrolase Family 15	Up	Up		48208 , Glyco_hydro_15
1429	Pa_1_11800	Putative protein of unknown function				NA
1430	Pa_1_11810	Putative protein of unknown function	Down	Down	Down	NA
1431	Pa_1_11820	Putative mitochondrial NADH-ubiquinone oxidoreductase 12 kDa subunit			Down	NA
1432	Pa_1_11830	Putative protein of unknown function	Down	Down	Down	54928 , RRM_1
1433	Pa_1_11840	Putative protein of unknown function				NA
1434	Pa_1_11850	Putative mitochondrial delta-1-pyrroline-5-carboxylate dehydrogenase precursor	Up	Up		53720 , Aldedh
1435	Pa_1_11860	Putative protein of unknown function			Up	47459 , HLH
1436	Pa_1_11865	Putative protein of unknown function				NA
1437	Pa_1_11870	Putative polyketide synthase	Up	Up		Ketoacyl-synt_C , 53901 , Acyl_transf_1 , ketoacyl-synt , 51735 , 52151 , Condensation , adh_short , 50129 , ADH_zinc_N , 52777 , ADH_N , 55048
1438	Pa_1_11880	Putative protein of unknown function	Up		Up	NA
1439	Pa_1_11890	Putative WASP-interacting protein-like protein vrp1p				NA
1440	Pa_1_11900	Putative protein of unknown function		Down		NA
1441	Pa_1_11910	Putative protein of unknown function				NA
1442	Pa_1_11920	Putative integrin beta-1-binding protein				CHORD , 49764 , CS ,
1443	Pa_1_11930	Putative protein of unknown function				DUF836 , 52833
1444	Pa_1_11940	Putative aldolase				51621 , HpcH_HpaI
Cluster 27
4480	Pa_3_1930	Putative D-3-phosphoglycerate dehydrogenase	Up	Up		2-Hacid_dh_C , 51735 , 52283 ,
4481	Pa_3_1940	Putative protein of unknown function	Up	Up	Up	NA
4482	Pa_3_1950	Putative Ankyrin repeat protein				48403 , Ank
4483	Pa_3_1960	Putative protein of unknown function				NA
4484	Pa_3_1970	Putative Glycoside Hydrolase Family 18				Glyco_hydro_18 , 51445 , 54556 ,
4485	Pa_3_1980	Putative Putative protein of unknown function with Fungal specific transcription factor domain				Fungal_trans
4486	Pa_3_1990	Putative polyketide synthase			Up	53901 , 51735 , 52151 , 53335 , 50129 , 55048 , 47336
4487	Pa_3_2000	Putative protein of unknown function	Up			51735
4488	Pa_3_2010	Putative MFS transporter				103473 , MFS_1
4489	Pa_3_2020	Putative protein of unknown function				81321
4490	Pa_3_2030	Putative protein of unknown function				NA
4491	Pa_3_2040	Putative protein of unknown function			Up	NA
4492	Pa_3_2050	Putative AAA superfamily ATPases	Up	Up	Up	52540 , AAA
4493	Pa_3_2060	Putative Pleiotropic ABC efflux transporter of multiple drugs				ABC2_membrane
4494	Pa_3_2070	Putative Pleiotropic ABC efflux transporter of multiple drugs				ABC2_membrane , PDR_CDR , 53795 ,
Cluster 28
8839	Pa_6_7270	Putative protein of unknown function			Up	48371 , NACHT
8840	Pa_6_7280	Putative protein of unknown function				NA
8841	Pa_6_7290	Putative protein of unknown function			Up	NA
8842	Pa_6_7300	Putative Protein similar to C3H1,06c of Schizosaccharomyces pombe				103473 , MFS_1
8843	Pa_6_7310	Putative Cytochrome P450 protein				48264 , p450
8844	Pa_6_7320	Putative DNA repair protein				NA
8845	Pa_6_7330	Putative Chalcone synthase			Up	53901 , Chal_sti_synt_C , Chal_sti_synt_N ,
8846	Pa_6_7340	Putative polyketide synthase	Up	Up	Up	ketoacyl-synt , Ketoacyl-synt_C , 53901 , Acyl_transf_1 , adh_short , 52151 , 51735 , 53335 , 50129 , ADH_zinc_N , Methyltransf_12 , ADH_N , 47336 , PP-binding ,
8847	Pa_6_7345	Putative protein of unknown function	Up	Up	Up	57701 , Zn_clus
8848	Pa_6_7350	Putative Aspartic protease				50630 , Asp
8849	Pa_6_7360	Putative 4-coumarate--CoA ligase		Up		56801 , AMP-binding
8850	Pa_6_7370	Putative protein of unknown function	Up	Up		NA
8851	Pa_6_7380	Putative Esterase				52266
8852	Pa_6_7385	Putative protein of unknown function				NA
8853	Pa_6_7390	Putative Glycoside Hydrolase Family 27				51445 , Melibiase
Cluster 29
2822	Pa_2_500	Putative protein of unknown function				57701 , Zn_clus
2823	Pa_2_510	PaPKS1 melanin biosynthesis polyketide synthase encoded by the PaPKS1 gene	Up			ketoacyl-synt , Acyl_transf_1 , Ketoacyl-synt_C , 53901 , Thioesterase , 53474 , 52151 , 47336 , PP-binding , 55048 ,
2824	Pa_2_520	Putative protein of unknown function				NA
2825	Pa_2_530	Putative iron transport multicopper oxidase FET3			Up	Cu-oxidase_2 , 49503 , Cu-oxidase_3 , Cu-oxidase
2826	Pa_2_540	Putative DNA polymerase epsilon subunit B	Down	Down		DNA_pol_E_B
2827	Pa_2_550	Putative protein of unknown function	Down	Down	Down	NA
2828	Pa_2_560	Putative RNA polymerase II transcriptional coactivator	Down	Down		PC4 , 54447
2829	Pa_2_570	Putative protein of unknown function				PXA , PX
Cluster 30	chevauche 29 ?!
2829	Pa_2_570	Putative protein of unknown function				PXA , PX
2830	Pa_2_580	Putative protein of unknown function				DUF92
2831	Pa_2_590	Putative cell division control protein 14				CDC14
2832	Pa_2_610	Putative geranylgeranyl pyrophosphate synthetase	Up	Up	Up	polyprenyl_synt , 48576
2833	Pa_2_620	Putative PEX24 peroxisomal biogenesis factor 24	Up	Up		Pex24p
2834	Pa_2_630	Putative dual specificity protein kinase		Down		56112 , Pkinase
Cluster 31
3482	Pa_2_6780	Putative protein of unknown function		Down	Down	NA
3483	Pa_2_6790	Putative protein of unknown function	Down			HET
3484	Pa_2_6800	Putative pisatin demethylase				48264 , p450
3485	Pa_2_6810	Putative protein of unknown function			Up	NA
3486	Pa_2_6815	Putative protein of unknown function				NA
3487	Pa_2_6820	Putative epidermal growth factor receptor substrate 15	Down	Down	Up	47473 , efhand
3488	Pa_2_6830	Putative protein of unknown function		Up	Up	Zn_clus , 57701 , Fungal_trans ,
3489	Pa_2_6840	Putative pisatin demethylase			Up	48264 , p450
3490	Pa_2_6850	Putative polyketide synthase				ketoacyl-synt , Acyl_transf_1 , 53901 , Ketoacyl-synt_C , 52151 , 53474 , Thioesterase , PP-binding , 47336 , 55048 ,
3491	Pa_2_6860	Putative protein of unknown function	Down	Down	Down	NA
3492	Pa_2_6870	Putative sterigmatocystin biosynthesis peroxidase	Up	Up	Up	47571 , Peroxidase_2
3493	Pa_2_6880	Putative protein of unknown function				NA
3494	Pa_2_6890	Putative protein of unknown function	Down	Down	Up	NA
3495	Pa_2_6900	Putative protein of unknown function				NA
3496	Pa_2_6910	Putative protein similar to C1002,18 of Schizosaccharomyces pombe				DUF1688
Cluster 32
3544	Pa_2_7310	Putative fatty acid synthase subunit alpha				53901 , 51735 , ketoacyl-synt , Ketoacyl-synt_C
3545	Pa_2_7320	Putative sterigmatocystin biosynthesis lipase/esterase		Down	Down	Abhydrolase_3 , 53474
3546	Pa_2_7330	Putative short-chain dehydrogenase/reductase				51735 , adh_short
3547	Pa_2_7340	Putative averantin oxidoreductase				48264 , p450
3548	Pa_2_7350	Putative protein of unknown function	Down	Down		46785
3549	Pa_2_7360	Putative sterigmatocystin biosynthesis regulatory protein				Zn_clus , 57701
3550	Pa_2_7370	Putative aflatoxin biosynthesis ketoreductase nor-1				51735 , adh_short
3551	Pa_2_7380	Putative protein of unknown function			Up	NA
3552	Pa_2_7390	Putative sterigmatocystin biosynthesis peroxidase similar to stcC of Aspergillus nidulans			Up	Peroxidase_2 , 47571
3553	Pa_2_7400	Putative sterigmatocystin biosynthesis P450 monooxygenase	Up	Up	Up	48264 , p450
3554	Pa_2_7410	Putative polyketide synthase	Up	Up	Up	ketoacyl-synt , Acyl_transf_1 , 53901 , Ketoacyl-synt_C , Thioesterase , 52151 , 53474 , PP-binding , 47336 , 55048 ,
3555	Pa_2_7420	Putative sterigmatocystin biosynthesis protein similar to STCO of Aspergillus nidulans			Down	51735
3556	Pa_2_7430	Putative sterigmatocystin 8-O-methyltransferase	Up			53335 , Methyltransf_2
3557	Pa_2_7440	Putative sterigmatocystin biosynthesis protein similar to STCQ of Aspergillus nidulans				51735
3558	Pa_2_7450	Putative protein of unknown function		Down	Down	NA
3559	Pa_2_7455	Putative protein of unknown function				NA
3560	Pa_2_7460	Putative protein similar to YAR1 of Saccharomyces cerevisiae	Down	Down	Down	48403 , Ank
3561	Pa_2_7470	Putative UPF0351 protein similar to YBR261C of Saccharomyces cerevisiae	Down		Down	DUF858 , 53335
3562	Pa_2_7480	Putative meiosis-specific topoisomerase				56726 , TP6A_N
3563	Pa_2_7490	Putative lanosterol synthase	Down	Down	Down	48239 , Prenyltrans
3564	Pa_2_7500	Putative protein similar to SGT1 of Saccharomyces cerevisiae				SGS , 49764 , CS , 81901
3565	Pa_2_7510	Putative Glycosyltransferase Family 21				53448
Cluster 33	borne inclure
3600	Pa_2_7785	Putative Dehydrogenase/reductase SDR family member 4				51735 , adh_short
3601	Pa_2_7790	Putative protein similar to Mb1315 of Mycobacterium bovis	Down			53056 , Pro_CA
3602	Pa_2_7800	OXA1 Inner membrane protein mitochondrial precursor encoded by the oxa1 gene	Down	Down	Down	60KD_IMP
3603	Pa_2_7810	Putative mitochondrial import protein 1				TOM13
3604	Pa_2_7820	Putative protein similar to UBX3 of Schizosaccharomyces pombe			Up	SEP , 102848 , 54236 , 46934 , UBX
3605	Pa_2_7830	Putative Ras-related GTP-binding protein A				Gtr1_RagA , 52540
3606	Pa_2_7840	Putative protein of unknown function				NA
3607	Pa_2_7850	Putative protein of unknown function	Down	Down	Down	48403 , Ank
3608	Pa_2_7860	Putative vacuolar basic amino acid transporter	Down	Down	Down	103473 , MFS_1
3609	Pa_2_7870	Putative linear gramicidin synthetase	Up	Up	Up	AMP-binding , 56801 , Condensation , 52777 , PP-binding , 47336 ,
3610	Pa_2_7880	Putative SAM-dependent O-methyltranferase encoded by the PaMTH1 gene	Up	Up	Up	53335 , Methyltransf_3
3611	Pa_2_7890	Putative trans-2-enoyl-CoA reductase, mitochondrial precursor		Up		51735 , 50129 , ADH_N ,
3612	Pa_2_7900	Putative MFS drug efflux transporter	Up	Up		103473 , MFS_1
3613	Pa_2_7910	Putative protein of unknown function	Up	Up		69118
3614	Pa_2_7920	Putative pisatin demethylase	Up	Up	Up	48264 , p450
3615	Pa_2_7930	Putative protein of unknown function			Up	57701 , Zn_clus
3616	Pa_2_7940	Het-D Vegetative incompatibility protein encoded by the HET-D gene			Up	50978 , NACHT , HET , WD40
3617	Pa_2_7950	Putative protein of unknown function				NA
Cluster 34
724	Pa_1_5030	Putative protein of unknown function				82199
725	Pa_1_5070	Putative protein of unknown function				56112 , Alpha_kinase
726	Pa_1_5075	Putative protein of unknown function				NA
727	Pa_1_5080	Putative protein of unknown function				NA
728	Pa_1_5090	Putative protein of unknown function	Up	Up	Up	NA
729	Pa_1_5100	Putative glutathione S-transferase				47616 , 52833 , GST_N , GST_C
730	Pa_1_5110	Putative L-aminoadipate-semialdehyde dehydrogenase large subunit	Down	Down	Down	AMP-binding , 56801 , NAD_binding_4 , 51735 , 47336 , PP-binding ,
731	Pa_1_5120	Putative haloperoxidase		Up		48317 , PAP2
732	Pa_1_5130	Putative serine peptidase				Peptidase_S28 , 53474
733	Pa_1_5140	Putative alcohol dehydrogenase	Up	Up		51735 , ADH_zinc_N
734	Pa_1_5150	Putative alcohol dehydrogenase	Up	Up		50129 , ADH_N
735	Pa_1_5160	Putative protein of unknown function				NA
736	Pa_1_5170	Putative transporter	Down		Down	Sugar_tr , 103473
737	Pa_1_5180	Putative Glycoside Hydrolase Family 2				Glyco_hydro_2_C , 51445 , 74650 , Glyco_hydro_2_N , Bgal_small_N , 49785 , 49303 , Glyco_hydro_2 ,
738	Pa_1_5190	Putative diaminopropionate ammonia-lyase	Up	Up	Down	53686 , PALP
Cluster 35	chevauche cluster 34
734	Pa_1_5150	Putative alcohol dehydrogenase	Up	Up		50129 , ADH_N
735	Pa_1_5160	Putative protein of unknown function				NA
736	Pa_1_5170	Putative transporter	Down		Down	Sugar_tr , 103473
737	Pa_1_5180	Putative Glycoside Hydrolase Family 2				Glyco_hydro_2_C , 51445 , 74650 , Glyco_hydro_2_N , Bgal_small_N , 49785 , 49303 , Glyco_hydro_2 ,
738	Pa_1_5190	Putative diaminopropionate ammonia-lyase	Up	Up	Down	53686 , PALP
739	Pa_1_5200	Putative transporter	Up	Up	Down	Sugar_tr , 103473
740	Pa_1_5210	Putative dual specificity polyketide synthase/Non ribosomal peptide synthase	Up	Up	Up	AMP-binding , ketoacyl-synt , 56801 , 53901 , Ketoacyl-synt_C , adh_short , Acyl_transf_1 , NAD_binding_4 , Condensation , 52151 , 53335 , 52777 , Methyltransf_12 , 51735 , 47336 , 55048 , PP-binding
741	Pa_1_5220	Putative alpha/beta hydrolase			Up	53474
742	Pa_1_5230	Putative efflux pump			Up	103473 , MFS_1
743	Pa_1_5240	Putative protein of unknown function			Up	NA
744	Pa_1_5250	Putative protein of unknown function			Up	NA
745	Pa_1_5260	Putative phosphatidylinositol-specific phospholipase C				51695
746	Pa_1_5270	Putative protein of unknown function	Down	Down	Down	NA
747	Pa_1_5280	Putative exosome complex exonuclease	Down	Down	Down	54211 , RNase_PH , 55666 ,
748	Pa_1_5290	Putative disulfide-isomerase				Thioredoxin , 52833

## Sheet: Feuil1
			Cluster nb	up vs 118	up vs db	Up in IV	Down vs 118	Down vs Db	Down in IV	Common Up vs118	Common Dwn 118 IVVI
			25	2	4	0	0	0	0	0	0
			5	1	1	1	0	0	0	0	0
			30	2	2	1	0	1	0	0	0
			12	3	2	1	0	0	0	1	0
			27	4	3	4	0	0	0	2	0
			28	3	4	5	0	0	0	2	0
			15	3	3	8	0	0	0	2	0			Nb genes regulated	Up VsSf	Up VsSm	Up VI	Down VsSf	Down VsSm	Down VI
			2	1	0	1	1	0	0	0	0			0	2	4	2	11	14	14
			14	3	3	4	1	0	0	1	0			1	5	4	8	7	5	5
			11	5	3	4	1	0	0	4	0			2	6	5	3	5	4	4
			13	8	7	7	1	1	0	5	0			3	7	7	4	5	5	5
			10	3	4	8	1	0	0	3	0			4	4	4	5	5	2	2
			24	2	1	2	2	1	0	1	0			5	6	5	4	0	3	3
			18	5	8	10	3	0	0	3	0			6	2	2	3	1	2	2
			22	6	5	2	0	0	1	0	0			7	0	2	2	1	0	0
			6	3	3	3	0	0	1	2	0			8	1	2	2	0	0	0
			3	9	8	7	0	0	1	6	0			9	2	0	0	0	0	0
			8	5	6	4	1	2	1	1	1			10	0	0	2	0	0	0
			29	1	0	1	3	3	1	0	1
			7	2	1	5	1	1	2	1	1
			9	2	3	3	2	2	2	1	1
			31	1	2	6	4	4	2	1	1
			19	9	7	3	7	1	2	1	1
			34	4	5	1	2	1	3	1	1
			26	4	3	2	2	3	3	1	2
			21	5	5	6	2	3	3	1	1
			20	2	2	1	3	2	3	1	2
			33	5	6	5	4	3	3	3	3
			16	0	0	3	0	0	4	0	0
			23	6	5	6	4	4	4	2	3
			35	4	4	5	3	2	5	1	3
			1	1	1	0	4	4	5	0	4
			4	5	5	10	6	5	5	5	2
			17	0	0	1	3	5	6	0	3
			32	3	2	4	4	5	6	2	2
				122	118	134	65	53	63	54	32
