# Supplementary material for: Overlapping Podospora anserina Transcriptional Responses to Bacterial and Fungal Non Self Indicate a Multilayered Innate Immune Response
Source: Front Microbiol. 2016 Apr 19;7:471. doi: 10.3389/fmicb.2016.00471 (PMC4835503; doi:10.3389/fmicb.2016.00471)
Supplement: Supplementary file 6 [file Table6.XLSX]

## Sheet: Up
FT up	DbBH	VsSf	VsSm	IV	Gene, species	Function	References	Colonne1
Pa_1_8960	no
Pa_2_9380	yes				Ctf1 beta, F. solani	Cutinase transcription factor	J Biol Chem. 2002 Mar 8;277(10):7905-12. Epub 2001 Dec 26
Pa_1_22920
Pa_7_2210
Pa_2_2140
Pa_2_1280	yes				Atf1, F. graminearum	Response to stress	Mol Plant Microbe Interact. 2013 Dec;26(12):1378-94. doi: 10.1094/MPMI-04-13-0125-R.
Pa_5_2420	yes				TamA, A. nidulans	Coactivator with Area of Nitrogen regulated genes	Mol Microbiol. 2014 Jun;92(6):1198-211
Pa_6_1720	yes				urbs1, U. maydis	Repressor of siderophore biosynthesis	Gene. 1997 Jan 3;184(1):33-7.
Pa_2_1880	yes				BcLTF1 (Sub1, nsd)), Botrytis	virulence, light responsive in Botrytis	PLoS Genet. 2014 Jan;10(1):e1004040. doi: 10.1371/journal.pgen.1004040. Epub 2014 Jan 9.
Pa_6_1270	yes				Ctf1, F. oxysprum	Cutinase transcription factor	Mol Plant Pathol. 2008 May;9(3):293-304. doi: 10.1111/j.1364-3703.2007.00463.x
Pa_6_520	yes				GsfR2, P. aethopicum	Secondary metabolism	Chem. Biol. 17 (5), 483-494 (2010)
Pa_2_6360	yes				CurR, A. terreus	2nd metabolism, dehydrocurvularin biosynthesis	Appl. Environ. Microbiol. 79 (6), 2038-2047 (2013)
Pa_4_8790	yes				MoAP1, M. oryzae, NcAp-1, N. crassa	Oxydative stress resistance, pathogenicity	PLoS Pathog. 2011 Feb;7(2):e1001302. doi: 10.1371/journal.ppat.1001302. Epub 2011 Feb 24.
Pa_5_6130	yes				WC1, N. crassa	Light responsive	Fungal Genet Biol. 2010 Nov;47(11):922-9. doi: 10.1016/j.fgb.2010.07.005. Epub 2010 Jul 15.
Pa_1_1870	yes				WC2, N. crassa	Light responsive	Fungal Genet Biol. 2010 Nov;47(11):922-9. doi: 10.1016/j.fgb.2010.07.005. Epub 2010 Jul 15.
Pa_3_9460	yes				Zfr1, Fusarium	Secondary metabolism, Fumonisin synthesis	Appl. Environ. Microbiol. 70 (5), 2653-2659 (2004)
Pa_6_7345
Pa_0_180
Pa_1_17900
Pa_1_21160
Pa_3_2300
Pa_3_3810
Pa_4_4120
Pa_5_3860
Pa_6_3770
Pa_6_4250
Pa_7_1260
Pa_6_10650					idi4, P. anserina	Cell death	Mol Microbiol. 2004 Sep;53(6):1625-40.
Pa_2_6830
Pa_1_4790
Pa_2_1550
Pa_1_10660
Pa_4_6450
Pa_7_5860
Pa_7_6620	yes				Aro80, S. cerevisiae	Transcriptional activation by aromatic amino acids	Mol Cell Biol. 1999 May;19(5):3360-71.
Pa_2_5977
Pa_1_16270
Pa_1_230
Pa_2_7930
Pa_1_13830
Pa_1_24530
Pa_1_16290
Pa_2_90
Pa_3_6620
Pa_3_760
Pa_4_430
Pa_5_1320
Pa_7_10740
Pa_6_160
Pa_5_12220
Pa_6_9970
Pa_3_4790
Pa_1_10760
Pa_1_17550
Pa_1_4940
Pa_2_5020
Pa_3_3030
Pa_3_4010
Pa_4_3520
Pa_4_3800
Pa_4_450
Pa_4_7250
Pa_5_7140
Pa_6_11640
Pa_6_1990
Pa_7_2610
Pa_7_5580
Pa_7_7100
Pa_7_8640
Pa_1_12450					MAR transcription factor
Pa_5_1120
Pa_7_3930
Pa_1_17930
Pa_1_9670
Pa_1_7308
Pa_4_5640
Pa_7_3180
Pa_1_12700
Pa_2_4990
Pa_3_2470
Pa_3_4650
Pa_4_5950
Pa_5_4070
Pa_6_3700

## Sheet: Down
FT down	DbBH	VsSf	VsSm	VI	Genes, Species	Brief description	References
Pa_3_11225
Pa_1_7150
Pa_1_900
Pa_2_8090
Pa_2_6580	yes				Hapx aspergillus	Adaptation to iron level	EMBO J. 2014 Oct 1;33(19):2261-76. doi: 10.15252/embj.201489468. Epub 2014 Aug 4.
Pa_3_2220	yes				hst3 neurospora, sir2	histone deacetylase
Pa_1_10140	yes				PRO1 sordaria	Fruiting body development	Genetics. 1999 May;152(1):191-9.
Pa_2_890	yes				APSES colletotrichum, StuA Magnaprothe	Hypha, conidiospore and pathogenicity development	Mol Plant Pathol. 2012 Sep;13(7):677-89. doi: 10.1111/j.1364-3703.2011.00779.x. Epub 2012 Feb 9.
Pa_5_4360	yes				TAH-2 neurospora	Tall Aerial Hypahe
Pa_6_4490	yes				cys-3 neurospora	Sulfur gene expression	Mol Cell Biol. 1992 Apr;12(4):1568-77.
Pa_2_6460	yes				Hoy1 sclerotiana	Hyphal development in Yarrowia	Mol Cell Biol. 1997 Nov;17(11):6283-93.
Pa_3_250	yes				Swi6 neurospora
Pa_6_11340	yes				acriflavine sensitive, acr2 neurospora		Biochim Biophys Acta. 1996 Jun 7;1307(2):187-92.
Pa_7_1890	yes				VAD1 neurospora	Conidiation	Fungal Genet Biol. 2012 May;49(5):379-87. doi: 10.1016/j.fgb.2012.03.003. Epub 2012 Mar 21.
Pa_1_19210	yes				Area	Nitrogen metabolite repression	Front Microbiol. 2014 Nov 28;5:656. doi: 10.3389/fmicb.2014.00656. eCollection 2014.
Pa_2_14120	yes				MBP1 Metarhizium	Cell cylce	Mol Biol Cell. 1999 Oct;10(10):3389-400.
Pa_4_9410
Pa_1_12450					MAR transcription factor
Pa_1_7540
Pa_3_3670
Pa_3_4590
Pa_6_3420					Positive regulator of purine utilization
Pa_1_2230
Pa_3_6620					related to sterol uptake fusarium
Pa_7_6170
Pa_1_16370
Pa_3_9830
Pa_5_10980
Pa_7_10740
Pa_7_1750

## Sheet: Cis regulating elements
			Up regulated genes			Down regulated genes
		Sequence	VsSf	VsSm	VI	VsSf	VsSm	VI	GO Term
		kACGTCAb	1,8 (2e-21)	1,8 (2,5e-20)	_	0,5 (1e-9)	0,5 (6,6e-8)	0,7 (1,7e-4)	Autophagy
		ATGAnTCAT	1,6 (6e-3)	1,9 (2,9e-4)	_	_	_	_	_
		CACmhvdCA	1,3 (3e-7)	1,2 (5e-6)	1,2 (8,1e-5)	_	_	_	_
		TACCkTA	_	_	1,4 (7,3e-6)	0,8 (7,7e-3)	0,8 (4,9e-3)	0,8 (ns)	_
		AAAATTT	0,4 (9,2e-7)	0,5 (1,7e-5)	0,4 (2,5e-7)	2,8 (0)	3,3 (0)	2,8 (0)	Ribosome, translation
		bCTTATCd	_	_	_	1,4 (2e-8)	1,5 (4,7e-8)	1,4 (1,1e-11)	Ribosome, translation
		GCGGGGCA	_	_	_	2,7 (1,1e-20)	3,4 (8,2e-33)	2,5 (2,3e-19)	Ribosome, translation
		AAAAGTT	_	_	_	1,4 (1,3e-7)	1,6 (2e-12)	1,4 (1,1e-6)	Ribosome, translation
		AAGTGAA	_	_	_	1,6 (2,3e-11)	1,8 (5,1e-16)	1,5 (3,1e-9)	Ribosome, translation
