# Supplementary material for: Overlapping Podospora anserina Transcriptional Responses to Bacterial and Fungal Non Self Indicate a Multilayered Innate Immune Response
Source: Front Microbiol. 2016 Apr 19;7:471. doi: 10.3389/fmicb.2016.00471 (PMC4835503; doi:10.3389/fmicb.2016.00471)
Supplement: Supplementary file 7 [file Table7.XLSX]

## Sheet: Feuil1
Down in P. anserina VsSf and R. solani vs S. plymuthica				Up in P. anserina VsSf and R. solani vs S. plymuthica				Down in P. anserina VsSm and R. solani vs S. plymuthica				Up in P. anserina VsSm and R. solani vs S. plymuthica				Down in P. anserina VI and R. solani vs S. plymuthica				Up in P. anserina VI and R. solani vs S. plymuthica
GO-ID	Term	FDR		GO-ID	Term	FDR		GO-ID	Term	FDR		GO-ID	Term	FDR		GO-ID	Term	FDR		GO-ID	Term	FDR
GO:0022613	ribonucleoprotein complex biogenesis	5.56444e-18		GO:0044262	cellular carbohydrate metabolic process	0.00101867		GO:0022613	ribonucleoprotein complex biogenesis	5.56444e-18						GO:0042254	ribosome biogenesis	5.48613e-18
GO:0042254	ribosome biogenesis	6.22925e-17		GO:0055114	oxidation-reduction process	0.00101867		GO:0042254	ribosome biogenesis	6.22925e-17						GO:0022613	ribonucleoprotein complex biogenesis	5.48613e-18
GO:0044085	cellular component biogenesis	7.40918e-15		GO:0005975	carbohydrate metabolic process	0.00368237		GO:0044085	cellular component biogenesis	7.40918e-15						GO:0044085	cellular component biogenesis	1.15848e-12
GO:0006396	RNA processing	1.24479e-11		GO:0008152	metabolic process	0.0201756		GO:0006396	RNA processing	1.24479e-11						GO:0034470	ncRNA processing	1.77079e-09
GO:0034470	ncRNA processing	2.96027e-09		GO:0034637	cellular carbohydrate biosynthetic process	0.0351435		GO:0034470	ncRNA processing	2.96027e-09						GO:0006364	rRNA processing	5.26857e-08
GO:0071840	cellular component organization or biogenesis	8.81654e-09						GO:0071840	cellular component organization or biogenesis	8.81654e-09						GO:0016072	rRNA metabolic process	5.26857e-08
GO:0006364	rRNA processing	2.07421e-08						GO:0006364	rRNA processing	2.07421e-08						GO:0006396	RNA processing	1.22027e-07
GO:0016072	rRNA metabolic process	2.45302e-08						GO:0016072	rRNA metabolic process	2.45302e-08						GO:0071840	cellular component organization or biogenesis	3.88888e-07
GO:0090304	nucleic acid metabolic process	8.10299e-07						GO:0090304	nucleic acid metabolic process	8.10299e-07						GO:0034660	ncRNA metabolic process	3.88888e-07
GO:0034660	ncRNA metabolic process	1.23726e-06						GO:0034660	ncRNA metabolic process	1.23726e-06						GO:0042273	ribosomal large subunit biogenesis	6.80073e-05
GO:0016070	RNA metabolic process	3.71014e-06						GO:0016070	RNA metabolic process	3.71014e-06						GO:0016070	RNA metabolic process	0.00565739
GO:1901360	organic cyclic compound metabolic process	3.71014e-06						GO:1901360	organic cyclic compound metabolic process	3.71014e-06						GO:0042255	ribosome assembly	0.0133957
GO:0006139	nucleobase-containing compound metabolic process	2.3868e-05						GO:0006139	nucleobase-containing compound metabolic process	2.3868e-05						GO:0008202	steroid metabolic process	0.0146147
GO:0042273	ribosomal large subunit biogenesis	0.000102811						GO:0042273	ribosomal large subunit biogenesis	0.000102811						GO:0070925	organelle assembly	0.0146147
GO:0046483	heterocycle metabolic process	0.000108498						GO:0046483	heterocycle metabolic process	0.000108498						GO:0071826	ribonucleoprotein complex subunit organization	0.0146147
GO:0006725	cellular aromatic compound metabolic process	0.000112937						GO:0006725	cellular aromatic compound metabolic process	0.000112937						GO:0022618	ribonucleoprotein complex assembly	0.0146147
GO:0044260	cellular macromolecule metabolic process	0.000237694						GO:0044260	cellular macromolecule metabolic process	0.000237694						GO:0016125	sterol metabolic process	0.0194131
GO:0034641	cellular nitrogen compound metabolic process	0.00031403						GO:0034641	cellular nitrogen compound metabolic process	0.00031403						GO:1901360	organic cyclic compound metabolic process	0.0294487
GO:0010467	gene expression	0.000463394						GO:0010467	gene expression	0.000463394						GO:0010467	gene expression	0.0310379
GO:0071826	ribonucleoprotein complex subunit organization	0.000614276						GO:0071826	ribonucleoprotein complex subunit organization	0.000614276						GO:0006694	steroid biosynthetic process	0.0380148
GO:0022618	ribonucleoprotein complex assembly	0.000614276						GO:0022618	ribonucleoprotein complex assembly	0.000614276						GO:0090304	nucleic acid metabolic process	0.0395582
GO:0006807	nitrogen compound metabolic process	0.000946429						GO:0006807	nitrogen compound metabolic process	0.000946429						GO:0006350	transcription, DNA-dependent	0.0430659
GO:0043933	macromolecular complex subunit organization	0.00995992						GO:0043933	macromolecular complex subunit organization	0.00995992
GO:0043170	macromolecule metabolic process	0.0113219						GO:0043170	macromolecule metabolic process	0.0113219
GO:0042255	ribosome assembly	0.0125602						GO:0042255	ribosome assembly	0.0125602
GO:0034622	cellular macromolecular complex assembly	0.0139065						GO:0034622	cellular macromolecular complex assembly	0.0139065
GO:0070925	organelle assembly	0.0173898						GO:0070925	organelle assembly	0.0173898
GO:0008202	steroid metabolic process	0.0190735						GO:0008202	steroid metabolic process	0.0190735
GO:0006397	mRNA processing	0.0203993						GO:0006397	mRNA processing	0.0203993
GO:0065003	macromolecular complex assembly	0.0203993						GO:0065003	macromolecular complex assembly	0.0203993
GO:0016125	sterol metabolic process	0.0230324						GO:0016125	sterol metabolic process	0.0230324
GO:0016071	mRNA metabolic process	0.0376553						GO:0016071	mRNA metabolic process	0.0376553
Down in P. anserina VsSf and R. solani vs S. proteamaculans				Up in P. anserina VsSf and R. solani vs S. proteamaculans				Down in P. anserina VsSm and R. solani vs S. proteamaculans				Up in P. anserina VsSm and R. solani vs S. proteamaculans				Down in P. anserina VI and R. solani vs S. proteamaculans				Up in P. anserina VI and R. solani vs S. proteamaculans
GO-ID	Term	FDR		GO-ID	Term	FDR		GO-ID	Term	FDR		GO-ID	Term	FDR		GO-ID	Term	FDR		GO-ID	Term	FDR
GO:0022613	ribonucleoprotein complex biogenesis	5.17194e-20						GO:0042254	ribosome biogenesis	4.20751e-18						GO:0042254	ribosome biogenesis	2.13168e-17
GO:0042254	ribosome biogenesis	4.20004e-19						GO:0022613	ribonucleoprotein complex biogenesis	4.20751e-18						GO:0022613	ribonucleoprotein complex biogenesis	2.13168e-17
GO:0044085	cellular component biogenesis	4.73331e-16						GO:0044085	cellular component biogenesis	1.52558e-13						GO:0044085	cellular component biogenesis	2.0653e-13
GO:0006396	RNA processing	7.19276e-14						GO:0034470	ncRNA processing	4.12393e-12						GO:0034470	ncRNA processing	4.02063e-11
GO:0034470	ncRNA processing	7.13529e-12						GO:0006396	RNA processing	1.40247e-10						GO:0034660	ncRNA metabolic process	1.4321e-08
GO:0071840	cellular component organization or biogenesis	2.11297e-10						GO:0006364	rRNA processing	6.94924e-10						GO:0006396	RNA processing	1.44278e-08
GO:0006364	rRNA processing	9.68661e-10						GO:0016072	rRNA metabolic process	8.5472e-10						GO:0006364	rRNA processing	2.47497e-08
GO:0016072	rRNA metabolic process	1.22732e-09						GO:0034660	ncRNA metabolic process	2.76225e-09						GO:0016072	rRNA metabolic process	2.84103e-08
GO:0034660	ncRNA metabolic process	4.826e-09						GO:0071840	cellular component organization or biogenesis	7.84414e-09						GO:0071840	cellular component organization or biogenesis	3.56637e-07
GO:1901360	organic cyclic compound metabolic process	2.28308e-08						GO:1901360	organic cyclic compound metabolic process	6.60961e-07						GO:0042273	ribosomal large subunit biogenesis	0.000409985
GO:0090304	nucleic acid metabolic process	2.28308e-08						GO:0006139	nucleobase-containing compound metabolic process	1.02255e-06						GO:0010467	gene expression	0.00515886
GO:0006139	nucleobase-containing compound metabolic process	2.62974e-08						GO:0090304	nucleic acid metabolic process	1.18985e-06						GO:1901360	organic cyclic compound metabolic process	0.00547231
GO:0010467	gene expression	1.15561e-07						GO:0010467	gene expression	1.50621e-06						GO:0006541	glutamine metabolic process	0.00557838
GO:0016070	RNA metabolic process	1.63759e-07						GO:0046483	heterocycle metabolic process	7.90855e-06						GO:0016070	RNA metabolic process	0.00750078
GO:0046483	heterocycle metabolic process	2.93974e-07						GO:0006725	cellular aromatic compound metabolic process	8.30742e-06						GO:0006139	nucleobase-containing compound metabolic process	0.0109076
GO:0006725	cellular aromatic compound metabolic process	3.11785e-07						GO:0016070	RNA metabolic process	1.87595e-05						GO:0008033	tRNA processing	0.0321673
GO:0034641	cellular nitrogen compound metabolic process	9.96092e-07						GO:0034641	cellular nitrogen compound metabolic process	2.26038e-05						GO:0042255	ribosome assembly	0.0351391
GO:0044260	cellular macromolecule metabolic process	1.72777e-06						GO:0044260	cellular macromolecule metabolic process	4.66355e-05						GO:0046483	heterocycle metabolic process	0.0352983
GO:0006807	nitrogen compound metabolic process	9.74029e-06						GO:0006807	nitrogen compound metabolic process	0.000148199						GO:0006725	cellular aromatic compound metabolic process	0.0355607
GO:0043170	macromolecule metabolic process	4.21948e-05						GO:0042273	ribosomal large subunit biogenesis	0.000376914						GO:0090304	nucleic acid metabolic process	0.0355607
GO:0044237	cellular metabolic process	6.00446e-05						GO:0044237	cellular metabolic process	0.000715799						GO:0034641	cellular nitrogen compound metabolic process	0.0396049
GO:0009987	cellular process	6.9791e-05						GO:0043170	macromolecule metabolic process	0.000924393						GO:0070925	organelle assembly	0.0415744
GO:0044238	primary metabolic process	0.000145985						GO:0009987	cellular process	0.00107062						GO:0071826	ribonucleoprotein complex subunit organization	0.0415744
GO:0042273	ribosomal large subunit biogenesis	0.000398935						GO:0044238	primary metabolic process	0.00111276						GO:0022618	ribonucleoprotein complex assembly	0.0415744
GO:0071704	organic substance metabolic process	0.000894215						GO:0006260	DNA replication	0.00313881
GO:0071826	ribonucleoprotein complex subunit organization	0.00292369						GO:0071704	organic substance metabolic process	0.00499001
GO:0022618	ribonucleoprotein complex assembly	0.00292369						GO:0006541	glutamine metabolic process	0.00533167
GO:0016071	mRNA metabolic process	0.0032106						GO:0042255	ribosome assembly	0.0305225
GO:0006260	DNA replication	0.00385892						GO:0008033	tRNA processing	0.0372194
GO:0006541	glutamine metabolic process	0.006508						GO:1901576	organic substance biosynthetic process	0.0392064
GO:0006397	mRNA processing	0.0074638						GO:0070925	organelle assembly	0.041459
GO:0034622	cellular macromolecular complex assembly	0.0249321						GO:0071826	ribonucleoprotein complex subunit organization	0.041459
GO:0043933	macromolecular complex subunit organization	0.0255883						GO:0022618	ribonucleoprotein complex assembly	0.041459
GO:0042255	ribosome assembly	0.035219
GO:0065003	macromolecular complex assembly	0.035219
GO:0008033	tRNA processing	0.0449206
GO terms enriched with a FDR value <0,05 are listed for orthologous gene pairs between P. asnserina and R. solani genomes and found up or down regulated in response to bacteria in both species.
